# Supplementary material for: Evolutionary Analysis of DELLA-Associated Transcriptional Networks
Source: Front Plant Sci. 2017 Apr 25;8:626. doi: 10.3389/fpls.2017.00626 (PMC5404181; doi:10.3389/fpls.2017.00626)
Supplement: TABLE S1 — Compilation of DELLA interactors used in this study. [file Table_1.xlsx]

## Sheet: DELLA
Family	Subfamily	Name	AGI/Code	Organism	References
bHLH	Ib (2)	bHLH38/ORG2	AT3G56970	A. thaliana	Wild et al. 2016
		bHLH39/ORG3	AT3G56980	A. thaliana	Wild et al. 2016
	II	bHLH089	AT1G06170	A. thaliana	Marín-de la Rosa et al. 2014
		bHLH091	AT2G31210	A. thaliana	Marín-de la Rosa et al. 2014
	III (a+c)	bHLH29/FIT	AT2G28160	A. thaliana	Wild et al. 2016
	III (d+e)	MYC2	KP119607	Artemisia annua	Shen et al. 2015
		JIN1/MYC2	AT1G32640	A. thaliana	Hong et al. 2012
	III (f)	GL3/MYC6.2	AT5G41315	A. thaliana	Qi et al. 2014
		EGL3	AT1G63650	A. thaliana	Qi et al. 2014
	IV (a)	bHLH18	AT2G22750	A. thaliana	Marín-de la Rosa et al. 2014
		bHLH11	AT4G36060	A. thaliana	Marín-de la Rosa et al. 2014
	VII (a+b)	PIF1/PIL5	AT2G20180	A. thaliana	Gallego-Bartolomé et al. 2010
		PIF3	AT1G09530	A. thaliana	De Lucas et al. 2008, Feng et al. 2008
		PIF4	AT2G43010	A. thaliana	Gallego-Bartolomé et al. 2010, 2011
		PIF5/PIL6	AT3G59060	A. thaliana	Marín-de la Rosa et al. 2014
		PIF6/PIL2	AT3G62090	A. thaliana	Gallego-Bartolomé et al. 2010
		SPT	AT4G36930	A. thaliana	Gallego-Bartolomé et al. 2010, Josse et al. 2011
		ALC	AT5G67110	A. thaliana	Arnaud et al. 2010
		UNE10/bHLH016	AT4G00050	A. thaliana	Marín-de la Rosa et al. 2014
	VIII (b)	bHLH087	AT3G21330	A. thaliana	Marín-de la Rosa et al. 2014
	IX	AKS3/FBH4/bHLH130	AT2G42280	A. thaliana	Marín-de la Rosa et al. 2014
	XII	CIL1/bHLH049	AT1G68920	A. thaliana	Marín-de la Rosa et al. 2014
	XIV	AJAX3/bHLH143	AT5G09460	A. thaliana	Marín-de la Rosa et al. 2014
TCP	Class I	TCP8	AT1G58100	A. thaliana	Marín-de la Rosa et al. 2014
		TCP16	AT3G45150	A. thaliana	Marín-de la Rosa et al. 2014
		TCP23	AT1G35560	A. thaliana	Marín-de la Rosa et al. 2014
		TCP19	AT5G51910	A. thaliana	Marín-de la Rosa et al. 2014
		TCP14	AT3G47620	A. thaliana	Davière et al. 2014, Marín-de la Rosa 2014, Resentini et al. 2015
		TCP15	AT1G69690	A. thaliana	Marín-de la Rosa et al. 2014, Resentini et al. 2015
	Class II	TCP1	AT1G67260	A. thaliana	Marín-de la Rosa et al. 2014
		TCP2	AT4G18390	A. thaliana	Marín-de la Rosa et al. 2014
		TCP3	AT1G53230	A. thaliana	Marín-de la Rosa et al. 2014
		TCP10	AT2G31070	A. thaliana	Marín-de la Rosa et al. 2014
		TCP5	AT5G60970	A. thaliana	Marín-de la Rosa et al. 2014
		TCP13/PTF1	AT3G02150	A. thaliana	Marín-de la Rosa et al. 2014
MYB	MYB R2R3	GL1/AtMYB0	AT3G27920	A. thaliana	Qi et al. 2014
		CEF1/OsMYB103L	OS08G05520	O. sativa	Ye et al. 2015
		MYBL2	AT1G71030	A. thaliana	Xie et al. 2016
		AtMYB61	AT1G09540	A. thaliana	Marín-de la Rosa et al. 2014
		AtMYB68	AT5G65790	A. thaliana	Marín-de la Rosa et al. 2014
MYB-related	GARP ARR-B	ARR1	AT3G16857	A. thaliana	Marín-de la Rosa et al. 2014, 2015
		ARR2	AT4G16110	A. thaliana	Marín-de la Rosa et al. 2014, 2015
		ARR14	AT2G01760	A. thaliana	Marín-de la Rosa et al. 2014, 2015
	MYB-like HTH	PHL1	AT5G29000	A. thaliana	Marín-de la Rosa et al. 2014
		n/a	AT3G13040	A. thaliana	Marín-de la Rosa et al. 2014
	MYB-like C2H2 Zn finger	n/a	AT1G70000	A. thaliana	Marín-de la Rosa et al. 2014
Zn Finger	C2H2 Zn finger	IDD1/ENY	AT5G66730	A. thaliana	Feurtado et al. 2011
		IDD2/GAF1	AT3G50700	A. thaliana	Fukazawa et al. 2014
		IDD3/MGP	AT1G03840	A. thaliana	Yoshida et al. 2014
		IDD4	AT2G02080	A. thaliana	Marín-de la Rosa et al. 2014, Yoshida et al. 2014
		IDD5	AT2G02070	A. thaliana	Yoshida et al. 2014
		IDD9	AT3G45260	A. thaliana	Yoshida et al. 2014
		IDD10	AT5G03150	A. thaliana	Yoshida et al. 2014
		CXIP4	AT2G28910	A. thaliana	Marín-de la Rosa et al. 2014
		ZFP8	AT2G41940	A. thaliana	Marín-de la Rosa et al. 2014
	B-Box	STO/BBX24	AT1G06040	A. thaliana	Crocco et al. 2015
		STH/BBX25	AT2G31380	A. thaliana	Marín-de la Rosa et al. 2014
		CO/FG/BBX1	AT5G15840	A. thaliana	Xu et al. 2016
	SBP-box	SPL9	AT2G42200	A. thaliana	Yu et al. 2012, Yamaguchi et al. 2014
		SPL5	AT3G15270	A. thaliana	Marín-de la Rosa et al. 2014
		SPL6	AT1G69170	A. thaliana	Marín-de la Rosa et al. 2014
		SPL15	AT3G57920	A. thaliana	Hyun et al. 2016
NAC		OsNAC29	OS03G0221300	O. sativa	Huang et al. 2015
		OsNAC30	OS03G0327100	O. sativa	Huang et al. 2015
		SND1/ANAC012	AT1G32770	A. thaliana	Huang et al. 2015
		ORS1/NAC3/ANAC059	AT3G29035	A. thaliana	Marín-de la Rosa et al. 2014
		n/a	AT3G12910	A. thaliana	Marín-de la Rosa et al. 2014
		JUB1/ANAC042	AT2G43000	A. thaliana	Marín-de la Rosa et al. 2014
		CUC2/ANAC098	AT5G53950	A. thaliana	Marín-de la Rosa et al. 2014
		AtNAC2/ANAC056	AT3G15510	A. thaliana	Marín-de la Rosa et al. 2014
		ANAC050	AT3G10480	A. thaliana	Marín-de la Rosa et al. 2014
AP2/EREBP	AP2	RAP2.7/TOE1	AT2G28550	A. thaliana	Marín-de la Rosa et al. 2014
		TOE2	AT5G60120	A. thaliana	Marín-de la Rosa et al. 2014
	ERF	n/a	AT4G16750	A. thaliana	Marín-de la Rosa et al. 2014
		ERF11	AT1G28370	A. thaliana	Zhou et al. 2016
		RAP2.3/ERF72	AT3G16770	A. thaliana	Marín-de la Rosa et al. 2014
		RAP2.12	AT1G53910	A. thaliana	Marín-de la Rosa et al. 2014
		ABR1	AT5G64750	A. thaliana	Marín-de la Rosa et al. 2014
B3	ABI	ABI3	AT3G24650	A. thaliana	Lim et al. 2013
	ARF	ARF6	AT1G30330	A. thaliana	Oh et al. 2014
		MSG1/ARF7	AT5G20730	A. thaliana	Oh et al. 2014
		ARF8	AT5G37020	A. thaliana	Oh et al. 2014
BES1/BZR1		BES1	AT1G19350	A. thaliana	Li et al. 2012
		BZR1	AT1G75080	A. thaliana	Li et al. 2012, Bai et al. 2012, Gallego-Bartolomé et al. 2012
GRAS	SCL	SCL3	AT1G50420	A. thaliana	Zhang et al. 2011, Yoshida et al. 2014
		HAM1/SCL27	AT2G45160	A. thaliana	Ma et al. 2014
		MtMIG1	Medtr2g034280	M. truncatula	Heck et al. 2016
		MtNSP2	Medtr3g072710	M. truncatula	Jin et al. 2016, Fonouni-Farde et al. 2016
		DIP1	OS12G06540	O. sativa	Yu et al. 2014
	DELLA	SLR1	OS03G0707600	O. sativa	Itoh et al. 2002
Homeobox	WUSCHEL	STIP/WOX9	AT2G33880	A. thaliana	Marín-de la Rosa et al. 2014
	HD-ZIP	ATML1	AT4G21750	A. thaliana	Rombolá-Caldentey et al. 2014
		PDF2	AT4G04890	A. thaliana	Rombolá-Caldentey et al. 2014
		n/a	AT4G03250	A. thaliana	Marín-de la Rosa et al. 2014
		HAT1/JAB	AT4G17460	A. thaliana	Marín-de la Rosa et al. 2014
bZIP	A	ABI5/ATBZIP37	AT2G36270	A. thaliana	Lim et al. 2013
	C	BZO2H3/ATBZIP63	AT5G28770	A. thaliana	Marín-de la Rosa et al. 2014
	D	TGA10/ATBZIP65	AT5G06839	A. thaliana	Marín-de la Rosa et al. 2014
		OBF4/TGA4/ATBZIP57	AT5G10030	A. thaliana	Marín-de la Rosa et al. 2014
Dof		Dof4.2/ATDOF4.2	AT4G21030	A. thaliana	Marín-de la Rosa et al. 2014
MADS-Box	Type I	AGL86	AT1G31630	A. thaliana	Marín-de la Rosa et al. 2014
	Type II	FLC	AT5G10140	A. thaliana	Li et al. 2016
CYCLOPS		CYCLOPS	EF569221	L. japonicus	Pimprikar et al. 2016
		IPD3/CYCLOPS	Medtr5g026850	M. truncatula	Jin et al. 2016, Pimprikar et al. 2016
JAZ		JAZ1	AT1G19180	A. thaliana	Hou et al. 2010, Wild et al. 2012
		JAZ8	AT1G30135	A. thaliana	Wild et al. 2012
		JAZ9	AT1G70700	A. thaliana	Yang et al. 2012
EIL		EIN3	AT3G20770	A. thaliana	An et al. 2012
		EIL1	AT2G27050	A. thaliana	An et al. 2012
		EIL2	AT5G21120	A. thaliana	Marín-de la Rosa et al. 2014
SWI/SNF complex	SWI3	SWI3C	AT1G21700	A. thaliana	Sarnowska et al. 2013
	CHD3	PKL/EPP1	AT2G25170	A. thaliana	Zhang et al. 2014
E3 Ubiquitin ligases		BOI	AT4G19700	A. thaliana	Park et al. 2013
		BRG1	AT5G45100	A. thaliana	Park et al. 2013
		BRG2	AT1G79110	A. thaliana	Park et al. 2013
		BRG3	AT3G12920	A. thaliana	Park et al. 2013
Nuclear Factor Complex	NF-Y	MtNF-YA1	Medtr1g056530	M. truncatula	Fonouni-Farde et al 2016
		NF-YA2	AT3G05690	A. thaliana	Hou et al. 2014
		NF-YB2	AT5G47640	A. thaliana	Hou et al. 2014
		NF-YC9/HAP5C	AT1G08970	A. thaliana	Hou et al. 2014
Prefoldin Complex		PFD3	AT5G49510	A. thaliana	Locascio et al. 2013a
		PFD5	AT5G23290	A. thaliana	Locascio et al. 2013a
