# Supplementary material for: Evolutionary Analysis of DELLA-Associated Transcriptional Networks
Source: Front Plant Sci. 2017 Apr 25;8:626. doi: 10.3389/fpls.2017.00626 (PMC5404181; doi:10.3389/fpls.2017.00626)
Supplement: TABLE S2 — Genes included in the ‘Neighbors’ subnetworks. [file Table_2.XLSX]

## Sheet: genesCrNeigh
Cre17.g738850
Cre15.g636176
Cre02.g075750
Cre08.g377200
Cre01.g055966
Cre04.g231418
Cre17.g731700
Cre12.g501403
Cre17.g726200
Cre08.g362150
Cre12.g533850
Cre11.g467581
Cre14.g625802
Cre03.g163500
Cre12.g506050
Cre07.g324211
Cre07.g324222
Cre14.g616600
Cre01.g004450
Cre04.g214502
Cre16.g665400
Cre13.g568700
Cre16.g648250
Cre04.g214250
Cre11.g468377
Cre15.g635750
Cre03.g163900
Cre02.g092400
Cre02.g097900
Cre06.g250800
Cre06.g278097
Cre06.g261650
Cre10.g441950
Cre11.g482483
Cre05.g232950
Cre03.g189650
Cre09.g394900
Cre10.g453450
Cre03.g178400
Cre03.g178450
Cre13.g577900
Cre12.g523150
Cre12.g531450
Cre13.g575650
Cre16.g677026
Cre11.g467774
Cre17.g729050
Cre06.g270650

## Sheet: genesPpNeigh
Pp3c2_20540
Pp3c24_9580
Pp3c2_3180
Pp3c15_21980
Pp3c15_3790
Pp3c5_3360
Pp3c8_18320
Pp3c10_12510
Pp3c19_2190
Pp3c24_11410
Pp3c3_28570
Pp3c16_6830
Pp3c25_660
Pp3c3_34380
Pp3c4_5110
Pp3c16_11920
Pp3c8_17070
Pp3c11_26670
Pp3c16_21950
Pp3c12_22330
Pp3c2_14820
Pp3c26_11550
Pp3c16_18760
Pp3c7_7420
Pp3c13_6620
Pp3c1_28370
Pp3c11_16900
Pp3c2_25890
Pp3c15_17400
Pp3c5_15430
Pp3c16_23530
Pp3c6_20100
Pp3c11_15370
Pp3c9_10340
Pp3c3_22420
Pp3c22_7980
Pp3c4_31800
Pp3c3_4210
Pp3c9_7920
Pp3c11_18190
Pp3c24_16590
Pp3c26_6560
Pp3c24_17510
Pp3c21_8810
Pp3c22_2930
Pp3c5_910
Pp3c5_25080
Pp3c16_13490
Pp3c16_16080
Pp3c17_18910
Pp3c22_16400
Pp3c24_9060
Pp3c20_16270
Pp3c6_28230
Pp3c9_24500
Pp3c6_18000
Pp3c4_12360
Pp3c18_20160
Pp3c2_29010
Pp3c2_34570
Pp3c5_6000
Pp3c14_10580
Pp3c16_21700
Pp3c23_13320
Pp3c7_2620
Pp3c10_9503
Pp3c13_22270
Pp3c26_3130
Pp3c5_17340
Pp3c3_14940
Pp3c15_18270
Pp3c16_940
Pp3c2_16510
Pp3c4_11180
Pp3c4_32090
Pp3c4_30620
Pp3c7_22090
Pp3c8_13220
Pp3c9_11160
Pp3c10_6760
Pp3c10_22850
Pp3c12_16880
Pp3c12_22320
Pp3c13_16610
Pp3c13_23660
Pp3c19_1760
Pp3c19_2760
Pp3c19_5170
Pp3c20_8210
Pp3c20_8220
Pp3c22_19820
Pp3c23_9532
Pp3c23_14420
Pp3c24_9690
Pp3c27_6710
Pp3c1_37850
Pp3c5_21240
Pp3c10_5310
Pp3c11_14460
Pp3c18_2070
Pp3c20_22310
Pp3c23_680
Pp3c23_9530
Pp3c27_2630
Pp3c1_3100
Pp3c1_41310
Pp3c1_42730
Pp3c2_4800
Pp3c4_16930
Pp3c7_10840
Pp3c8_17160
Pp3c9_5760
Pp3c10_22150
Pp3c10_23600
Pp3c14_20980
Pp3c15_19920
Pp3c19_5180
Pp3c21_3570
Pp3c22_14960
Pp3c25_2730
Pp3c26_1680
Pp3c1_40570
Pp3c2_19140
Pp3c3_14930
Pp3c5_4400
Pp3c6_13460
Pp3c9_3690
Pp3c13_16580
Pp3c13_20480
Pp3c15_900
Pp3c15_70
Pp3c16_23250
Pp3c16_12900
Pp3c21_9440
Pp3c22_12360
Pp3c23_15670
Pp3c23_22050
Pp3c9_23030
Pp3c18_7460
Pp3c1_12130
Pp3c1_14380
Pp3c2_10920
Pp3c2_26550
Pp3c2_31450
Pp3c3_5170
Pp3c3_19540
Pp3c3_26260
Pp3c4_880
Pp3c4_18020
Pp3c4_23110
Pp3c5_11880
Pp3c5_15770
Pp3c6_9060
Pp3c6_16730
Pp3c6_5080
Pp3c7_13140
Pp3c7_13580
Pp3c8_16760
Pp3c9_20120
Pp3c9_24460
Pp3c10_6410
Pp3c10_7581
Pp3c10_21470
Pp3c11_8560
Pp3c11_25970
Pp3c12_11870
Pp3c12_26160
Pp3c13_7370
Pp3c13_24110
Pp3c13_11720
Pp3c13_20930
Pp3c15_15840
Pp3c15_19020
Pp3c16_12890
Pp3c17_18320
Pp3c19_9840
Pp3c19_1590
Pp3c20_1840
Pp3c22_11210
Pp3c23_8800
Pp3c23_11330
Pp3c23_14240
Pp3c24_1540
Pp3c24_13900
Pp3c24_14170
Pp3c25_10310
Pp3c27_1820
Pp3c1_38260
Pp3c1_41520
Pp3c2_29330
Pp3c8_14130
Pp3c9_11060
Pp3c9_18850
Pp3c13_8730
Pp3c15_15760
Pp3c23_13700
Pp3c24_15220
Pp3c26_1670
Pp3c27_7700
Pp3s1177_10
Pp3c1_4120
Pp3c1_4930
Pp3c3_5210
Pp3c3_5150
Pp3c3_5250
Pp3c4_22670
Pp3c5_10920
Pp3c9_6339
Pp3c12_18420
Pp3c13_20000
Pp3c13_22430
Pp3c14_6470
Pp3c15_15320
Pp3c15_25860
Pp3c17_6790
Pp3c21_13209
Pp3c21_13210
Pp3c22_3210
Pp3c22_5700
Pp3c23_10390
Pp3c24_6790
Pp3c25_160
Pp3c25_3740
Pp3c26_3490
Pp3c3_14700
Pp3c8_24610
Pp3c10_2970
Pp3c11_8000
Pp3c17_23590
Pp3c1_40420
Pp3c2_27270
Pp3c4_24420
Pp3c4_21500
Pp3c7_2300
Pp3c8_6770
Pp3c13_3400
Pp3c14_5030
Pp3c16_6270
Pp3c20_16230
Pp3c20_5090
Pp3c25_3020
Pp3c1_100
Pp3c1_3622
Pp3c1_6030
Pp3c1_31220
Pp3c1_39990
Pp3c1_41173
Pp3c1_30870
Pp3c1_31230
Pp3c2_21031
Pp3c2_30120
Pp3c2_25160
Pp3c3_570
Pp3c3_13788
Pp3c3_26738
Pp3c3_22200
Pp3c3_26780
Pp3c3_34210
Pp3c4_3950
Pp3c4_16020
Pp3c4_20080
Pp3c4_1960
Pp3c4_28048
Pp3c5_1140
Pp3c5_23269
Pp3c5_26150
Pp3c5_880
Pp3c5_9860
Pp3c6_1730
Pp3c6_3190
Pp3c6_18730
Pp3c6_7160
Pp3c6_17160
Pp3c7_395
Pp3c7_6590
Pp3c7_9900
Pp3c7_25550
Pp3c7_25570
Pp3c8_8490
Pp3c8_8860
Pp3c8_16570
Pp3c8_4920
Pp3c8_9380
Pp3c8_15480
Pp3c8_24740
Pp3c9_3390
Pp3c9_13700
Pp3c9_6680
Pp3c9_6890
Pp3c9_15130
Pp3c10_2981
Pp3c10_20630
Pp3c10_10100
Pp3c10_14590
Pp3c10_15520
Pp3c11_740
Pp3c11_5540
Pp3c11_6300
Pp3c11_14810
Pp3c11_20580
Pp3c11_25750
Pp3c11_23950
Pp3c12_15789
Pp3c12_2410
Pp3c12_24560
Pp3c13_11710
Pp3c13_13660
Pp3c13_1670
Pp3c13_2420
Pp3c13_21340
Pp3c14_25670
Pp3c14_17730
Pp3c15_18290
Pp3c15_3820
Pp3c15_5240
Pp3c15_17290
Pp3c15_23158
Pp3c15_23907
Pp3c16_7770
Pp3c16_13520
Pp3c16_3330
Pp3c16_7110
Pp3c16_17550
Pp3c17_1520
Pp3c17_7890
Pp3c18_6983
Pp3c18_16670
Pp3c18_3900
Pp3c18_14463
Pp3c18_17810
Pp3c19_2400
Pp3c19_14230
Pp3c19_17670
Pp3c19_22640
Pp3c21_12490
Pp3c21_13220
Pp3c21_19080
Pp3c21_12497
Pp3c22_1680
Pp3c22_3310
Pp3c23_11450
Pp3c23_14220
Pp3c23_21770
Pp3c24_9310
Pp3c24_16580
Pp3c24_7870
Pp3c24_14851
Pp3c25_1760
Pp3c25_9800
Pp3c26_4660
Pp3c26_12329
Pp3c8_23020
Pp3c17_250
Pp3c6_15980
Pp3c16_8770
Pp3c21_8170
Pp3c22_21500
Pp3c26_5846
Pp3c2_32640
Pp3c4_31180
Pp3c7_23100
Pp3c14_19120
Pp3c20_16830
Pp3c20_22930
Pp3c25_14850
Pp3c24_12090
Pp3c2_17140
Pp3c7_12500
Pp3c8_21720
Pp3c2_37190
Pp3c3_22870
Pp3c15_5700
Pp3c15_6350
Pp3c26_11180
Pp3c6_6290
Pp3c8_16670
Pp3c12_5820
Pp3c15_15470
Pp3c19_7220
Pp3c21_1540
Pp3c3_33270
Pp3c8_13930
Pp3c12_8430
Pp3c16_7660
Pp3c24_1910
Pp3c3_25610
Pp3c2_23491
Pp3c3_35760
Pp3c1_3310
Pp3c12_7180
Pp3c24_19140
Pp3c14_4200
Pp3c15_890
Pp3c15_16730
Pp3c22_11680
Pp3c26_1820
Pp3c27_5750
Pp3c27_2690
Pp3c4_4360
Pp3c14_7230
Pp3s97_50
Pp3c3_1090
Pp3c9_10780
Pp3c12_13900
Pp3c6_13210
Pp3c11_10240
Pp3c15_20190
Pp3c2_19710
Pp3c6_8660
Pp3c21_16320
Pp3c2_32500
Pp3c4_1880
Pp3c5_3880
Pp3c9_17500
Pp3c26_1270
Pp3c18_12630
Pp3c13_120
Pp3c12_21760
Pp3c22_21110
Pp3c19_1730
Pp3c27_1720
Pp3c12_7050
Pp3c3_9970
Pp3c3_9950
Pp3c1_23300
Pp3c1_7150
Pp3c21_15150
Pp3c3_21910
Pp3c19_15200
Pp3c1_23380
Pp3c1_9830
Pp3c25_6300
Pp3c5_11730
Pp3c8_18190
Pp3c26_11770
Pp3c22_16740
Pp3c8_6570
Pp3c22_7600
Pp3c1_24020
Pp3c2_28090
Pp3c2_8099
Pp3c1_13060
Pp3c3_5380
Pp3c26_12651
Pp3c1_36129
Pp3c24_89
Pp3c15_20620
Pp3c18_14590

## Sheet: genesSlNeigh
Solyc12g055830.1
Solyc10g080100.1
Solyc11g071650.1
Solyc11g010360.1
Solyc08g008370.2
Solyc03g093560.1
Solyc08g076930.1
Solyc01g099370.2
Solyc02g063360.2
Solyc02g090820.2
Solyc03g082740.2
Solyc03g007870.2
Solyc04g045430.2
Solyc08g077300.2
Solyc09g015000.2
Solyc09g015040.1
Solyc10g085040.1
Solyc11g020670.1
Solyc11g066100.1
Solyc12g094540.1
Solyc10g084440.1
Solyc01g060030.2
Solyc02g062460.2
Solyc10g078770.1
Solyc10g018870.1
Solyc07g065670.1
Solyc08g083050.1
Solyc10g080670.1
Solyc12g098900.1
Solyc03g006920.2
Solyc05g010810.1
Solyc10g081150.1
Solyc12g049220.1
Solyc06g068270.2
Solyc04g011430.2
Solyc06g073950.2
Solyc01g086970.2
Solyc01g087030.2
Solyc03g062940.2
Solyc04g079410.2
Solyc06g007800.2
Solyc07g007660.1
Solyc03g006000.2
Solyc06g082120.2
Solyc03g083450.1
Solyc01g104080.2
Solyc01g094490.2
Solyc05g011970.2
Solyc07g065800.2
Solyc02g083170.2
Solyc08g080390.2
Solyc09g065000.2
Solyc01g099660.2
Solyc06g083260.2
Solyc06g068160.2
Solyc09g056180.2
Solyc01g109920.2
Solyc02g031980.2
Solyc02g071360.2
Solyc09g014750.1
Solyc02g090040.1
Solyc06g048840.2
Solyc01g009660.1
Solyc03g078240.1
Solyc04g017670.2
Solyc06g064900.2
Solyc10g083640.1
Solyc04g072930.1
Solyc03g119430.2
Solyc04g014560.2
Solyc02g031710.2
Solyc06g066320.2
Solyc07g063100.2
Solyc08g008510.2
Solyc03g112390.2
Solyc06g074630.2
Solyc02g071060.2
Solyc01g079980.2
Solyc02g079750.2
Solyc02g088130.1
Solyc02g093610.2
Solyc03g034410.1
Solyc03g005200.2
Solyc04g081020.2
Solyc06g072220.1
Solyc06g007540.2
Solyc07g052510.2
Solyc08g021960.2
Solyc10g079700.1
Solyc10g080360.1
Solyc11g010780.1
Solyc11g010390.1
Solyc11g031950.1
Solyc11g062260.1
Solyc11g066970.1
Solyc12g005430.1
Solyc12g011030.1
Solyc12g005570.1
Solyc02g091470.2
Solyc12g044630.1
Solyc01g094610.2
Solyc01g096740.2
Solyc02g093070.2
Solyc08g008050.2
Solyc08g074680.2
Solyc00g007010.2
Solyc01g009410.2
Solyc01g066450.2
Solyc01g090120.2
Solyc01g112140.2
Solyc02g024050.2
Solyc02g071070.2
Solyc02g076850.1
Solyc02g085670.2
Solyc02g084860.1
Solyc02g093480.2
Solyc03g044580.1
Solyc03g059080.1
Solyc03g116260.2
Solyc03g113040.2
Solyc04g008150.1
Solyc04g015220.2
Solyc05g046010.2
Solyc05g051220.2
Solyc06g050790.2
Solyc06g064980.2
Solyc06g069400.2
Solyc06g084380.2
Solyc06g005620.2
Solyc06g051550.2
Solyc06g053550.2
Solyc07g043640.2
Solyc07g043710.2
Solyc08g068190.2
Solyc08g077010.1
Solyc08g044510.2
Solyc08g078730.2
Solyc09g011630.2
Solyc09g008590.2
Solyc09g090210.2
Solyc10g044700.1
Solyc10g081390.1
Solyc10g083890.1
Solyc11g010790.1
Solyc11g042420.1
Solyc11g067300.1
Solyc11g005420.1
Solyc12g042300.1
Solyc12g005710.1
Solyc12g010170.1
Solyc12g038710.1
Solyc12g056250.1
Solyc12g096620.1
Solyc01g080990.2
Solyc03g070380.2
Solyc09g090600.2
Solyc11g006270.1
Solyc12g098320.1
Solyc10g079810.1
Solyc05g014980.2
Solyc08g076530.2
Solyc12g007240.1
Solyc03g044100.2
Solyc04g008090.2
Solyc02g088210.2
Solyc10g006310.2
Solyc02g071690.1
Solyc02g082240.1
Solyc05g050410.2
Solyc05g054050.2
Solyc07g006850.1
Solyc07g043700.1
Solyc09g091950.1
Solyc10g055190.1
Solyc11g039570.1
Solyc01g073740.2
Solyc04g072060.2
Solyc01g005230.2
Solyc01g008640.2
Solyc01g059900.2
Solyc01g068550.2
Solyc01g079370.2
Solyc01g080920.2
Solyc01g095440.2
Solyc01g102420.1
Solyc01g103790.2
Solyc01g106270.1
Solyc01g109480.2
Solyc01g099950.1
Solyc02g090610.1
Solyc02g091810.1
Solyc02g032580.1
Solyc02g071490.2
Solyc02g090600.1
Solyc02g091260.1
Solyc02g093740.2
Solyc03g005670.2
Solyc03g006230.1
Solyc03g097040.1
Solyc03g112680.1
Solyc03g113530.2
Solyc03g005630.2
Solyc03g005880.2
Solyc03g043920.2
Solyc03g051690.1
Solyc03g083370.2
Solyc04g008470.2
Solyc04g009780.1
Solyc04g080330.2
Solyc04g011910.2
Solyc04g014230.1
Solyc04g047730.1
Solyc04g055100.1
Solyc04g074390.2
Solyc04g077960.1
Solyc04g078630.2
Solyc04g080560.2
Solyc05g009590.2
Solyc05g050430.1
Solyc05g051450.1
Solyc05g005040.2
Solyc05g011860.1
Solyc05g013020.1
Solyc05g014290.2
Solyc05g018310.1
Solyc05g018920.1
Solyc05g041820.1
Solyc05g055220.1
Solyc06g036440.1
Solyc06g069900.2
Solyc06g074910.2
Solyc06g008240.2
Solyc06g069130.2
Solyc06g072530.2
Solyc06g075450.1
Solyc06g075570.1
Solyc06g083930.1
Solyc07g005110.2
Solyc07g007290.1
Solyc07g045040.2
Solyc07g006290.1
Solyc07g008230.1
Solyc07g043670.1
Solyc07g062960.1
Solyc08g082030.2
Solyc08g007200.2
Solyc09g009560.1
Solyc09g082900.2
Solyc09g010720.2
Solyc09g011120.1
Solyc09g075690.1
Solyc10g049720.1
Solyc10g074800.1
Solyc10g007970.1
Solyc10g009360.2
Solyc10g044880.1
Solyc10g074770.1
Solyc10g081690.1
Solyc11g005610.1
Solyc11g007370.1
Solyc11g066640.1
Solyc11g069030.1
Solyc11g008200.1
Solyc11g051060.1
Solyc11g067290.1
Solyc11g067310.1
Solyc12g005360.1
Solyc12g057070.1
Solyc12g088260.1
Solyc12g098100.1
Solyc12g055680.1
Solyc12g056260.1
Solyc12g098210.1
Solyc02g005190.1
Solyc02g070190.1
Solyc03g019870.2
Solyc04g028460.1
Solyc04g078040.2
Solyc05g013520.1
Solyc05g052830.2
Solyc06g064990.2
Solyc06g034060.1
Solyc08g036630.1
Solyc08g005950.2
Solyc09g008540.1
Solyc09g018300.1
Solyc09g018640.1
Solyc09g005410.1
Solyc10g054800.1
Solyc11g067340.1
Solyc11g007150.1
Solyc11g027780.1
Solyc12g027760.1
Solyc00g313930.1
Solyc06g007430.1
Solyc04g071510.2
Solyc08g074570.1
Solyc03g112310.1
Solyc08g075420.2
Solyc10g061960.1
Solyc08g005450.1
Solyc01g010570.2
Solyc04g077430.2
Solyc10g007340.2
Solyc11g010840.1
Solyc05g054800.1
Solyc09g007310.2
Solyc02g062180.2
Solyc03g114680.2
Solyc05g024290.2
Solyc05g025510.2
Solyc01g095790.2
Solyc01g008320.2
Solyc10g006710.2
Solyc05g009200.1
Solyc08g068540.2
Solyc05g050500.1
Solyc05g009370.2
Solyc07g062870.2
Solyc10g006030.2
Solyc10g080600.1
Solyc09g092250.2
Solyc06g011400.2
Solyc07g066420.2
Solyc10g085580.1
Solyc01g006990.2
Solyc01g108080.2
Solyc03g006520.2
Solyc03g122030.1
Solyc07g065470.2
Solyc12g098700.1
Solyc11g065730.1
Solyc03g025420.2
Solyc09g072570.2
Solyc08g062700.2
Solyc11g007060.1
Solyc02g088760.2
Solyc03g111390.2
Solyc06g082990.2
Solyc10g005800.2
Solyc10g085970.1
Solyc08g076660.2
Solyc01g100500.2
Solyc06g066300.1
Solyc11g066830.1
Solyc01g102490.2
Solyc11g013370.1
Solyc01g111420.2
Solyc08g081330.2
Solyc01g111140.2
Solyc04g078320.2
Solyc08g074290.2
Solyc05g054500.1
Solyc03g083430.2
Solyc06g064910.2
Solyc08g029190.2
Solyc11g071660.1
Solyc10g055640.1
Solyc01g090920.2
Solyc09g075130.2
Solyc09g090360.2
Solyc08g075430.2
Solyc01g006930.2
Solyc01g102380.2
Solyc01g107540.2
Solyc03g031590.2
Solyc03g116120.1
Solyc04g081810.2
Solyc05g052360.1
Solyc06g005470.2
Solyc07g008130.2
Solyc07g052670.2
Solyc09g082300.2
Solyc09g065420.2
Solyc09g082280.2
Solyc10g005500.2
Solyc12g094410.1
Solyc06g062450.2
Solyc08g079930.1
Solyc09g092470.2
Solyc08g079920.1
Solyc04g005680.2
Solyc05g007060.2
Solyc02g087740.2
Solyc03g112440.1
Solyc04g071610.2
Solyc01g057000.2
Solyc10g007310.1
Solyc01g102660.2
Solyc11g066360.1
Solyc03g019820.2
Solyc01g106870.2
Solyc10g084510.1
Solyc03g097100.1
Solyc01g099590.2
Solyc01g104730.2
Solyc02g076710.2
Solyc07g063420.2
Solyc10g083580.1
Solyc02g071760.2
Solyc05g006100.2
Solyc07g062990.1
Solyc01g018020.1
Solyc01g102960.2
Solyc01g103920.2
Solyc03g083910.2
Solyc03g111970.2
Solyc04g014600.2
Solyc04g053130.2
Solyc06g076520.1
Solyc07g054060.2
Solyc08g005630.2
Solyc09g092500.1
Solyc11g072890.1
Solyc02g081830.2
Solyc04g014480.2
Solyc07g063930.2
Solyc11g006750.1
Solyc01g090740.2
Solyc01g099600.2
Solyc06g076570.1
Solyc10g085890.1
Solyc01g005370.2
Solyc09g008770.2
Solyc09g056340.2
Solyc02g080130.2
Solyc09g015180.2
Solyc03g118110.2
Solyc02g063460.1
Solyc02g037500.1
Solyc02g068310.2
Solyc11g072470.1
Solyc02g071770.2
Solyc03g043850.2
Solyc04g077650.2
Solyc10g007040.2
Solyc08g005530.2
Solyc10g084070.1
Solyc10g086690.1
Solyc02g087890.2
Solyc09g011110.1
Solyc03g095700.1
Solyc01g099190.2
Solyc02g062500.2
Solyc01g008510.2
Solyc01g010490.2
Solyc04g072250.2
Solyc08g083130.2
Solyc10g006880.2
Solyc10g024420.1
Solyc01g098850.2
Solyc02g062490.2
Solyc03g006120.2
Solyc03g083920.1
Solyc09g064730.2
Solyc11g056500.1
Solyc01g065980.2
Solyc01g097890.2
Solyc07g052700.2
Solyc12g013920.1
Solyc07g049200.2
Solyc11g008290.1
Solyc09g066490.2
Solyc12g099360.1
Solyc05g018810.2
Solyc07g062880.2
Solyc02g076820.2
Solyc03g110930.2
Solyc09g014620.2
Solyc08g077460.2
Solyc02g094130.2
Solyc03g121310.2
Solyc07g006650.2
Solyc04g015100.2
Solyc04g055050.1
Solyc03g093540.1
Solyc07g053230.2
Solyc12g040800.1
Solyc12g096930.1
Solyc06g074680.2
Solyc08g077870.2
Solyc06g069350.1
Solyc00g265510.1
Solyc01g007940.2
Solyc02g086490.2
Solyc02g087910.1
Solyc02g021220.1
Solyc03g005580.2
Solyc04g064600.1
Solyc06g048440.2
Solyc06g064650.2
Solyc06g072130.2
Solyc08g078160.2
Solyc09g025210.2
Solyc09g083310.1
Solyc09g090150.2
Solyc09g091380.1
Solyc11g043110.1
Solyc01g011480.1
Solyc01g080000.1
Solyc02g077810.1
Solyc02g021010.1
Solyc02g065710.1
Solyc03g006930.1
Solyc03g119100.1
Solyc03g121350.2
Solyc04g049700.1
Solyc05g005380.1
Solyc06g070960.1
Solyc06g083600.1
Solyc06g060870.1
Solyc06g069260.1
Solyc07g052270.2
Solyc08g067990.1
Solyc09g074530.2
Solyc09g097760.2
Solyc10g019210.1
Solyc12g014040.1
Solyc04g076140.2
Solyc11g069560.1
Solyc05g040030.1
Solyc07g052560.1
Solyc09g060220.1
Solyc09g091090.1
Solyc10g079650.1
Solyc11g065470.1
Solyc12g010470.1
Solyc12g049670.1
Solyc03g007050.2
Solyc04g080490.2
Solyc06g072310.2
Solyc08g066040.1
Solyc09g089950.1
Solyc02g072040.2
Solyc02g072050.1
Solyc09g030370.2
Solyc11g072650.1
Solyc08g005850.1
Solyc11g066710.1
Solyc00g318130.1
Solyc01g068430.1
Solyc01g104380.2
Solyc02g032130.1
Solyc02g072290.1
Solyc03g025660.1
Solyc03g120210.1
Solyc03g115310.1
Solyc04g045550.1
Solyc05g010580.2
Solyc05g011900.1
Solyc05g015410.2
Solyc05g047510.1
Solyc05g018370.1
Solyc05g053460.1
Solyc06g007920.1
Solyc07g052550.1
Solyc07g056610.1
Solyc07g006390.1
Solyc07g007740.1
Solyc07g049130.1
Solyc07g054920.1
Solyc07g054940.1
Solyc07g055440.1
Solyc07g055460.2
Solyc07g062360.1
Solyc08g065570.1
Solyc08g076250.1
Solyc08g083410.1
Solyc08g083500.1
Solyc08g081020.1
Solyc08g022160.1
Solyc08g067640.1
Solyc08g074940.2
Solyc08g080700.1
Solyc09g014310.2
Solyc09g091290.1
Solyc09g091320.1
Solyc09g065260.1
Solyc10g007160.1
Solyc10g049370.1
Solyc10g085530.1
Solyc10g085540.1
Solyc10g012110.1
Solyc10g012120.1
Solyc10g012130.1
Solyc10g049940.1
Solyc11g032060.1
Solyc11g065280.1
Solyc11g012370.1
Solyc11g027800.1
Solyc12g005830.1
Solyc12g021140.1
Solyc12g062450.1
Solyc00g170510.1
Solyc00g237680.1
Solyc00g309530.1
Solyc00g005130.1
Solyc00g011140.1
Solyc01g006770.1
Solyc01g022770.1
Solyc01g086760.2
Solyc01g104860.2
Solyc01g107950.1
Solyc01g008430.1
Solyc01g060220.1
Solyc01g060290.1
Solyc01g081370.2
Solyc01g106490.1
Solyc02g062820.1
Solyc02g068810.1
Solyc02g079450.1
Solyc02g090550.1
Solyc02g011840.1
Solyc02g011960.1
Solyc02g069330.1
Solyc02g077340.1
Solyc02g083830.1
Solyc03g006940.1
Solyc03g025750.2
Solyc03g097730.1
Solyc03g013590.1
Solyc03g019750.2
Solyc03g033800.1
Solyc03g058840.1
Solyc03g097220.1
Solyc03g112480.1
Solyc03g116250.1
Solyc04g007570.1
Solyc04g015060.1
Solyc04g018270.1
Solyc04g024740.1
Solyc04g025470.1
Solyc04g054750.1
Solyc05g005390.1
Solyc05g012410.1
Solyc05g015550.1
Solyc05g023650.1
Solyc05g024200.1
Solyc05g024400.1
Solyc05g041780.1
Solyc05g041960.1
Solyc05g005440.1
Solyc05g021380.1
Solyc05g050450.1
Solyc05g055100.1
Solyc06g030550.1
Solyc06g072850.1
Solyc06g009980.1
Solyc06g043260.1
Solyc07g019540.1
Solyc07g032600.1
Solyc07g032680.1
Solyc07g041680.1
Solyc07g044820.1
Solyc07g064730.1
Solyc07g006080.1
Solyc07g017970.1
Solyc07g039300.1
Solyc07g049540.1
Solyc07g049780.1
Solyc08g005940.1
Solyc08g028760.1
Solyc08g044250.1
Solyc08g062150.1
Solyc08g068950.1
Solyc08g014500.1
Solyc08g044460.1
Solyc08g061190.1
Solyc08g066280.1
Solyc08g074870.1
Solyc08g080790.1
Solyc09g008720.1
Solyc09g011100.1
Solyc09g031530.1
Solyc09g091330.1
Solyc09g092370.1
Solyc09g015110.1
Solyc09g031560.1
Solyc09g059610.2
Solyc09g065230.1
Solyc09g082840.1
Solyc09g082850.1
Solyc09g083170.2
Solyc09g089980.1
Solyc10g012250.1
Solyc10g046860.1
Solyc10g047570.1
Solyc10g055600.1
Solyc10g086610.1
Solyc10g005150.1
Solyc10g009440.2
Solyc10g018930.1
Solyc10g039220.1
Solyc10g061820.1
Solyc10g075010.1
Solyc11g013430.1
Solyc11g020650.1
Solyc11g030470.1
Solyc11g045450.1
Solyc11g051240.1
Solyc11g013420.1
Solyc11g017450.1
Solyc11g030660.1
Solyc11g065130.1
Solyc11g071360.1
Solyc12g010070.1
Solyc12g042710.1
Solyc12g043010.1
Solyc12g062340.1
Solyc12g019910.1
Solyc12g021150.1
Solyc12g038870.1
Solyc12g044530.1
Solyc12g044830.1
Solyc12g087900.1
Solyc12g089170.1
Solyc12g098750.1
Solyc10g086110.1
Solyc03g031730.2
Solyc03g083990.1
Solyc04g007940.2
Solyc09g014580.2
Solyc08g006740.2
Solyc10g078670.1
Solyc06g033860.1
Solyc05g015950.2
Solyc12g006860.1
Solyc06g068930.1
Solyc09g089790.2
Solyc10g055230.1
Solyc01g095770.2
Solyc02g081050.2
Solyc10g006460.2
Solyc04g078400.2
Solyc07g064410.1
Solyc01g087020.2
Solyc01g095490.2
Solyc01g006580.2
Solyc02g077000.2
Solyc02g068240.2
Solyc02g090930.2
Solyc03g006220.2
Solyc03g113490.2
Solyc03g096030.2
Solyc04g014770.1
Solyc04g051680.2
Solyc04g074740.2
Solyc05g007790.2
Solyc06g011350.2
Solyc06g060760.2
Solyc07g053350.2
Solyc07g006710.1
Solyc07g022830.2
Solyc08g005250.2
Solyc08g083370.2
Solyc09g019980.2
Solyc09g064170.1
Solyc09g075670.1
Solyc10g055200.1
Solyc10g050160.1
Solyc11g006910.1
Solyc07g007550.2
Solyc07g065120.2
Solyc02g093230.2
Solyc02g063170.2
Solyc08g076490.2
Solyc10g086710.1
Solyc00g026160.2
Solyc00g072400.2
Solyc01g005880.1
Solyc01g009400.2
Solyc01g021600.2
Solyc01g067370.2
Solyc01g067870.2
Solyc01g079550.2
Solyc01g097680.2
Solyc01g109860.2
Solyc01g111230.2
Solyc01g005860.2
Solyc01g006840.2
Solyc01g009370.1
Solyc01g109320.2
Solyc02g014220.2
Solyc02g014300.1
Solyc02g081180.1
Solyc02g084880.2
Solyc02g091540.2
Solyc02g093670.2
Solyc02g030220.1
Solyc02g062510.2
Solyc02g063180.2
Solyc02g077260.2
Solyc02g080790.2
Solyc02g082090.2
Solyc02g093250.2
Solyc03g006770.2
Solyc03g083870.2
Solyc03g122330.1
Solyc03g007080.2
Solyc03g115710.1
Solyc03g116370.2
Solyc04g007050.2
Solyc04g010270.1
Solyc04g051270.1
Solyc04g078990.2
Solyc04g080760.2
Solyc05g006190.1
Solyc05g006430.1
Solyc05g006750.2
Solyc05g012730.1
Solyc05g054790.1
Solyc05g012780.2
Solyc06g035490.2
Solyc06g035980.2
Solyc06g075650.2
Solyc06g082260.2
Solyc06g009280.1
Solyc06g060070.2
Solyc06g060900.1
Solyc06g066590.2
Solyc06g066830.2
Solyc06g067870.2
Solyc06g074230.2
Solyc06g075630.2
Solyc06g083120.1
Solyc07g047740.2
Solyc07g052530.2
Solyc07g042460.1
Solyc08g006730.1
Solyc08g007780.2
Solyc08g008330.2
Solyc08g061250.2
Solyc08g075830.2
Solyc08g080060.2
Solyc09g005500.2
Solyc09g075410.2
Solyc09g091210.2
Solyc09g005420.2
Solyc09g010200.2
Solyc09g014730.2
Solyc09g075680.1
Solyc09g082270.2
Solyc09g082530.1
Solyc10g037880.1
Solyc10g083250.1
Solyc10g084120.1
Solyc10g084200.1
Solyc11g010990.1
Solyc11g012420.1
Solyc12g007250.1
Solyc12g007270.1
Solyc12g015920.1
Solyc12g049070.1
Solyc12g097090.1
Solyc12g098270.1
Solyc12g100080.1
Solyc12g100090.1
Solyc12g100110.1
Solyc12g017870.1
Solyc12g049150.1
Solyc12g096400.1
Solyc12g097080.1
Solyc04g080640.1
Solyc02g090940.2
Solyc02g076630.1
Solyc05g011850.1
Solyc10g006430.1
Solyc05g052500.2
Solyc09g075730.2
Solyc12g088910.1
Solyc01g005320.2
Solyc01g109470.2
Solyc02g065600.2
Solyc03g115690.1
Solyc04g015010.2
Solyc04g074330.2
Solyc06g082860.2
Solyc07g044780.2
Solyc07g052460.2
Solyc09g011190.1
Solyc09g015350.2
Solyc09g083400.2
Solyc10g083410.1
Solyc02g069370.2
Solyc08g062810.1
Solyc08g079250.2
Solyc01g107060.2
Solyc03g122320.1
Solyc03g080030.2
Solyc03g114820.2
Solyc06g083910.2
Solyc08g014490.1
Solyc09g010780.2
Solyc10g005190.1
Solyc10g080250.1
Solyc12g044710.1
Solyc12g049090.1
Solyc12g100100.1
Solyc12g005810.1
Solyc12g049160.1
Solyc12g049170.1
Solyc12g089360.1
Solyc12g089370.1
Solyc12g096480.1
Solyc03g033360.1
Solyc04g055000.2
Solyc00g075030.2
Solyc00g009070.1
Solyc01g005630.1
Solyc01g005890.1
Solyc01g098310.1
Solyc01g098960.1
Solyc01g099510.2
Solyc01g105190.2
Solyc01g105550.1
Solyc01g006910.2
Solyc01g008690.2
Solyc01g057470.1
Solyc01g079200.2
Solyc01g080570.2
Solyc01g107140.1
Solyc01g108740.2
Solyc01g111850.2
Solyc02g043810.2
Solyc02g066960.2
Solyc02g067190.2
Solyc02g070080.2
Solyc02g072480.2
Solyc02g081040.2
Solyc02g082150.1
Solyc02g091480.1
Solyc02g092870.1
Solyc02g093660.1
Solyc03g025490.2
Solyc03g033710.2
Solyc03g059050.2
Solyc03g078690.2
Solyc03g093380.1
Solyc03g098400.1
Solyc03g111510.2
Solyc03g114090.1
Solyc03g005360.1
Solyc03g005490.2
Solyc03g005840.1
Solyc03g006910.2
Solyc03g019830.2
Solyc03g025870.2
Solyc03g031450.2
Solyc03g033730.1
Solyc03g082770.1
Solyc03g110890.1
Solyc03g118930.2
Solyc03g120650.2
Solyc03g120830.2
Solyc04g008080.1
Solyc04g011760.2
Solyc04g072300.1
Solyc04g074820.1
Solyc04g081140.1
Solyc04g082170.2
Solyc04g008000.2
Solyc04g014470.2
Solyc04g056570.2
Solyc04g074380.2
Solyc04g081630.1
Solyc04g081860.2
Solyc05g005830.2
Solyc05g007110.2
Solyc05g024340.1
Solyc05g050790.1
Solyc05g051810.1
Solyc05g055270.1
Solyc05g006310.1
Solyc05g010460.2
Solyc05g010690.1
Solyc05g012180.2
Solyc05g024310.1
Solyc05g045700.1
Solyc05g047580.2
Solyc05g050880.2
Solyc05g051610.1
Solyc05g051650.1
Solyc05g052540.1
Solyc05g054470.2
Solyc05g054850.1
Solyc05g055860.2
Solyc05g055970.2
Solyc06g008560.1
Solyc06g009610.1
Solyc06g043080.2
Solyc06g048780.1
Solyc06g048790.1
Solyc06g048910.1
Solyc06g053640.1
Solyc06g064590.1
Solyc06g064960.2
Solyc06g082730.2
Solyc06g010160.1
Solyc06g059880.2
Solyc06g061100.2
Solyc06g063110.1
Solyc06g082450.1
Solyc06g083000.1
Solyc06g083500.2
Solyc07g007070.1
Solyc07g018430.2
Solyc07g041940.2
Solyc07g049240.2
Solyc07g052540.2
Solyc07g054840.2
Solyc07g006750.2
Solyc07g039410.2
Solyc07g052250.2
Solyc07g054240.2
Solyc07g063370.2
Solyc07g065420.1
Solyc08g005620.2
Solyc08g006100.2
Solyc08g069170.1
Solyc08g080930.1
Solyc08g081540.2
Solyc08g081780.1
Solyc09g007030.2
Solyc09g098620.1
Solyc09g009580.2
Solyc09g009980.1
Solyc09g010480.1
Solyc09g011090.1
Solyc09g018180.1
Solyc09g074810.2
Solyc09g008740.1
Solyc09g008750.1
Solyc09g010960.2
Solyc09g025230.2
Solyc09g064910.1
Solyc09g066270.2
Solyc09g074290.1
Solyc09g074820.2
Solyc09g091140.2
Solyc09g092300.2
Solyc10g076280.1
Solyc10g080580.1
Solyc10g005460.2
Solyc10g007960.1
Solyc10g076400.1
Solyc10g082040.1
Solyc11g007520.1
Solyc11g007790.1
Solyc11g010400.1
Solyc11g012210.1
Solyc11g018610.1
Solyc11g069870.1
Solyc11g006450.1
Solyc11g007030.1
Solyc11g066800.1
Solyc11g073030.1
Solyc11g073040.1
Solyc12g007260.1
Solyc12g019620.1
Solyc12g019630.1
Solyc12g019640.1
Solyc12g038180.1
Solyc12g038250.1
Solyc12g042240.1
Solyc12g042460.1
Solyc12g049040.1
Solyc12g049080.1
Solyc12g056310.1
Solyc12g062940.1
Solyc12g077370.1
Solyc12g088270.1
Solyc12g088330.1
Solyc12g088380.1
Solyc12g088860.1
Solyc12g006110.1
Solyc12g007320.1
Solyc12g008740.1
Solyc12g010460.1
Solyc12g014580.1
Solyc12g049140.1
Solyc12g049180.1
Solyc12g077360.1
Solyc12g087850.1
Solyc12g096410.1
Solyc12g098110.1
Solyc00g099160.1
Solyc01g017540.1
Solyc01g020350.1
Solyc01g065570.2
Solyc01g079130.1
Solyc01g081630.2
Solyc01g088830.2
Solyc01g094990.2
Solyc01g096310.1
Solyc01g106070.1
Solyc01g014830.1
Solyc01g066630.1
Solyc01g067810.1
Solyc01g090620.1
Solyc02g031760.1
Solyc02g030350.1
Solyc02g076770.1
Solyc02g080920.1
Solyc03g093290.2
Solyc03g044560.1
Solyc03g059430.1
Solyc03g093920.1
Solyc03g113810.1
Solyc03g114440.1
Solyc04g024990.1
Solyc04g054850.1
Solyc04g079030.2
Solyc04g039920.1
Solyc04g050970.2
Solyc05g009960.2
Solyc05g024000.1
Solyc05g048740.2
Solyc05g051350.1
Solyc05g006180.2
Solyc05g008160.1
Solyc05g021080.1
Solyc06g048560.1
Solyc06g082820.2
Solyc06g008680.2
Solyc06g033840.1
Solyc06g043100.1
Solyc06g054300.1
Solyc07g005150.1
Solyc07g007080.1
Solyc07g026900.1
Solyc07g044710.1
Solyc07g061820.1
Solyc07g065830.1
Solyc07g052500.1
Solyc07g054960.1
Solyc08g014110.1
Solyc08g048190.1
Solyc08g066930.1
Solyc09g010490.1
Solyc09g066260.2
Solyc09g008390.1
Solyc09g010730.1
Solyc09g015540.1
Solyc09g092290.1
Solyc10g018110.1
Solyc10g045010.1
Solyc10g049500.1
Solyc10g074660.1
Solyc10g076470.1
Solyc10g079040.1
Solyc10g080270.1
Solyc10g017990.1
Solyc10g045500.1
Solyc10g049700.1
Solyc10g084720.1
Solyc11g006100.1
Solyc11g020990.1
Solyc11g071880.1
Solyc11g006280.1
Solyc11g011950.1
Solyc11g017100.1
Solyc11g019940.1
Solyc11g069630.1
Solyc12g007150.1
Solyc12g008930.1
Solyc12g038240.1
Solyc12g038680.1
Solyc12g049050.1
Solyc12g088280.1
Solyc12g006390.1
Solyc12g098480.1
Solyc12g098870.1
Solyc00g323130.2
Solyc07g063390.2
Solyc08g068780.1
Solyc10g076240.1
Solyc11g007200.1
Solyc06g084820.1
Solyc03g043860.2
Solyc06g069270.1
Solyc10g083320.1
Solyc01g005850.1
Solyc01g068630.2
Solyc01g097690.2
Solyc01g102700.2
Solyc01g103060.2
Solyc01g107220.2
Solyc01g108860.2
Solyc01g112070.2
Solyc02g068900.2
Solyc02g076880.2
Solyc02g078660.2
Solyc02g080910.2
Solyc03g071850.1
Solyc03g082790.2
Solyc04g005620.2
Solyc04g007030.2
Solyc05g005840.2
Solyc05g055320.2
Solyc05g054780.1
Solyc06g074320.2
Solyc06g082250.1
Solyc06g067860.2
Solyc07g049460.2
Solyc07g052660.1
Solyc08g006750.2
Solyc09g074890.1
Solyc09g075870.1
Solyc09g089830.2
Solyc09g065410.2
Solyc10g005060.2
Solyc10g047170.1
Solyc11g072570.1
Solyc12g098290.1
Solyc12g098300.1
Solyc12g005000.1
Solyc12g098240.1
Solyc12g098260.1
Solyc02g084790.2
Solyc04g054150.1
Solyc07g041230.2
Solyc07g054230.2
Solyc09g014560.1
Solyc01g096820.2
Solyc01g110500.2
Solyc02g079280.2
Solyc02g080290.2
Solyc02g084800.2
Solyc03g026360.1
Solyc03g033350.2
Solyc04g011490.2
Solyc05g044490.2
Solyc05g006860.2
Solyc08g082460.2
Solyc10g086430.1
Solyc10g008960.1
Solyc10g086320.1
Solyc10g086490.1
Solyc11g017390.1
Solyc11g010740.1
Solyc11g065010.1
Solyc12g087800.1
Solyc12g088300.1
Solyc01g089920.2
Solyc01g097710.1
Solyc01g010140.1
Solyc01g095840.1
Solyc03g031770.2
Solyc03g059040.1
Solyc04g078660.1
Solyc04g080530.2
Solyc04g072870.1
Solyc04g082190.1
Solyc05g009640.2
Solyc05g013600.1
Solyc06g005280.1
Solyc06g060240.1
Solyc06g069680.1
Solyc07g018420.1
Solyc08g014090.1
Solyc08g065500.1
Solyc09g091460.2
Solyc10g018200.1
Solyc11g068370.1
Solyc11g043160.1
Solyc12g005650.1
Solyc01g102340.2
Solyc11g012980.1
Solyc11g010440.1
Solyc07g052750.1
Solyc01g097190.2
Solyc07g006510.2
Solyc04g077930.2
Solyc09g083420.2
Solyc01g106460.2
Solyc07g041290.1
Solyc03g033950.2
Solyc07g026570.1
Solyc11g044360.1
Solyc09g007440.2
Solyc01g090280.2
Solyc12g087810.1
Solyc02g021400.1
Solyc04g058100.2
Solyc06g084310.2
Solyc06g068370.2
Solyc02g031950.2
Solyc01g109660.2
Solyc01g006670.2
Solyc01g102750.2
Solyc03g025800.2
Solyc01g090550.2
Solyc01g109090.2
Solyc12g044760.1
Solyc01g081060.2
Solyc03g093550.1
Solyc10g075050.1
Solyc03g116220.1
Solyc09g037100.1
Solyc09g007550.2
Solyc06g007390.2
Solyc02g076890.1
Solyc03g115380.1
Solyc12g044840.1
Solyc09g090390.1
Solyc01g100120.2
Solyc07g061800.2
Solyc04g014790.1
Solyc04g077210.2
Solyc03g026370.1
Solyc10g080410.1
Solyc04g054320.2
Solyc02g089540.2
Solyc12g005790.1

## Sheet: genesAtNeigh
AT4G31470
AT1G56680
AT1G67330
AT4G28650
AT5G63660
AT2G25980
AT2G24300
AT5G57090
AT2G20515
AT5G53490
AT5G45040
AT3G55330
AT4G34220
AT1G19150
AT3G27690
AT3G01500
AT2G44920
AT1G64710
AT2G19060
AT5G20630
AT3G59060
AT1G32060
AT5G09660
AT5G42860
AT3G05180
AT3G54050
AT4G28080
AT4G25050
AT4G22490
AT1G32080
AT1G52230
AT1G74880
AT2G42220
AT3G04290
AT5G49270
AT1G52050
AT3G07900
AT4G30420
AT4G09990
AT5G51490
AT2G47540
AT5G16030
AT5G63180
AT4G09010
AT1G04800
AT1G64770
AT2G34510
AT2G27290
AT2G45740
AT5G65410
AT4G38840
AT1G07440
AT5G17820
AT4G31320
AT3G49190
AT3G54960
AT5G39320
AT5G46230
AT5G45210
AT4G37400
AT1G11670
AT1G19230
AT5G45680
AT3G09940
AT2G21140
AT1G63880
AT5G13720
AT4G38770
AT3G45710
AT1G72610
AT5G14150
AT1G14440
AT2G13610
AT3G29030
AT3G27750
AT3G50300
AT3G23090
AT3G62280
AT3G53470
AT3G61990
AT3G25930
AT4G37160
AT1G79450
AT1G60870
AT1G02900
AT5G66985
AT3G13650
AT1G06460
AT5G11230
AT2G47140
AT1G63220
AT2G46140
AT2G42600
AT5G64380
AT1G20810
AT2G42570
AT3G47400
AT1G49010
AT2G43010
AT3G16670
AT3G01490
AT4G32340
AT4G18950
AT4G17810
AT1G11300
AT4G39030
AT2G41800
AT5G66280
AT2G24610
AT5G04970
AT2G23630
AT5G20550
AT3G05390
AT5G58784
AT1G72730
AT3G15240
AT4G20780
AT2G32430
AT5G19520
AT5G37480
AT1G03840
AT1G66940
AT5G61520
AT1G77210
AT4G15500
AT5G10130
AT3G26580
AT1G78120
AT1G05210
AT1G61930
AT3G21680
AT2G45290
AT4G23885
AT2G43600
AT1G65840
AT4G30720
AT1G30990
AT1G73620
AT1G26960
AT1G12000
AT3G04230
AT1G62800
AT4G35440
AT4G14940
AT1G04040
AT1G05010
AT3G47500
AT5G13630
AT5G54270
AT2G36870
AT2G26820
AT5G64940
AT3G26570
AT2G05620
AT1G01140
AT5G14910
AT4G09650
AT1G56500
AT1G21060
AT1G14345
AT1G04420
AT1G03600
AT3G52340
AT1G59700
AT5G44190
AT4G17600
AT2G35500
AT5G66190
AT1G31170
AT2G38540
AT2G28960
AT4G28750
AT1G55670
AT1G61520
AT5G65990
AT5G59680
AT4G05180
AT1G08380
AT1G31330
AT2G20260
AT3G61300
AT3G61870
AT3G47070
AT3G25920
AT1G01340
AT1G64860
AT3G47210
AT2G39730
AT5G43520
AT1G73270
AT2G16760
AT4G35380
AT1G07560
AT2G30570
AT5G55560
AT4G37930
AT3G62030
AT1G53670
AT1G07700
AT5G57930
AT3G16520
AT3G08010
AT1G79850
AT1G12800
AT4G15380
AT1G06680
AT2G24090
AT5G46110
AT2G38140
AT4G00370
AT2G24820
AT4G38970
AT4G02770
AT2G39420
AT5G20380
AT1G15820
AT1G08320
AT4G39330
AT4G04640
AT1G05190
AT1G49310
AT3G56940
ATCG00420
AT1G72970
AT4G32260
AT5G15450
AT3G23190
AT1G51890
AT5G51160
AT3G21770
AT2G33180
AT1G67740
AT1G44575
AT5G20220
AT4G37200
AT5G66570
AT5G60600
AT5G58330
AT5G57040
AT5G23120
AT5G13770
AT5G03650
AT5G02790
AT5G02710
AT5G02120
AT3G63490
AT3G59400
AT3G52150
AT3G48730
AT4G39510
AT4G35250
AT4G30950
AT4G21280
AT4G18480
AT4G02530
AT4G01050
AT3G27160
AT3G21055
AT3G27925
AT3G12780
AT3G17040
AT3G26060
AT1G44000
AT1G42970
AT1G71500
AT1G35680
AT1G74730
AT1G68590
AT1G17100
AT1G54780
AT2G46820
AT2G37660
AT2G30950
AT2G30150
AT4G34190
AT1G74970
AT2G20890
AT2G32480
AT3G08940
AT4G15630
AT2G39010
AT3G48460
AT3G47650
AT1G76080
AT1G10480
AT4G16980
AT5G67030
AT4G33010
AT5G24270
AT5G12340
AT1G73530
AT5G28500
AT5G59750
AT5G55740
AT5G52970
AT5G48790
AT5G48490
AT5G44520
AT5G39210
AT5G37360
AT5G35790
AT5G16400
AT5G13730
AT5G11480
AT5G08650
AT5G06290
AT3G63140
AT3G62910
AT3G62410
AT3G61080
AT3G55630
AT3G55250
AT3G48720
AT3G46780
AT4G39970
AT4G38860
AT4G31850
AT4G27820
AT4G24750
AT4G10120
AT2G40490
AT3G52380
AT3G22210
AT3G23700
AT3G12930
AT3G16250
AT3G08920
AT3G01480
AT3G09050
AT1G77490
AT1G29510
AT1G73870
AT2G41720
AT2G47240
AT2G43560
AT1G21500
AT1G12250
AT1G75460
AT1G19740
AT1G20020
AT1G49750
AT1G49975
AT1G76100
AT1G15980
AT1G30520
AT1G11350
AT1G22590
AT1G73110
AT1G15180
AT1G15260
AT1G14150
AT1G62780
AT1G14840
AT1G75690
AT1G23360
AT1G03130
AT1G65230
AT2G21280
AT2G03750
AT1G22690
AT1G10360
AT1G08540
AT1G27120
AT2G03550
AT2G29290
AT2G32860
ATCG00150
AT3G56650
AT1G33811
AT2G29670
AT2G41090
AT5G66470
AT3G05730
AT3G47450
AT4G34290
AT3G21670
AT3G23430
AT1G68830
AT5G25160
AT4G00895
AT4G12800
AT4G15400
AT3G54890
AT1G32200
AT1G72030
AT1G23740
AT2G35270
AT2G35260
AT1G44446
AT1G50520
AT5G54250
AT5G44580
AT3G19800
AT3G15360
AT3G08740
AT1G17220
AT2G21550
AT4G24930
AT5G53320
AT3G16000
AT5G08050
AT5G50250
AT4G28890
AT5G48300
AT3G10970
AT1G76450
AT5G43850
AT4G20110
AT1G12160
AT1G45474
AT2G42690
ATCG00270
AT4G10390
AT3G14210
AT3G47295
AT1G48350
AT2G34860
AT3G50685
AT4G27700
AT4G11570
AT5G07020
AT3G15300
AT1G16080
AT3G22120
AT4G28740
AT1G32550
AT1G49050
AT4G12060
AT1G18170
AT1G12860
AT5G59940
AT3G09650
AT1G79600
AT3G08770
AT1G09310
AT1G66130
AT1G30080
AT3G44630
AT4G15620
AT3G51330
AT2G21045
AT5G64840
AT5G19220
AT5G60280
AT2G44010
AT2G26580
AT1G67700
AT4G16410
AT5G04140
AT1G51110
AT1G26220
AT5G10690
AT5G20935
AT1G31920
AT3G44890
AT5G16140
AT5G27560
AT5G62790
AT5G57345
AT5G55620
AT5G55220
AT5G51110
AT5G48485
AT5G47190
AT5G45930
AT5G43750
AT5G42310
AT5G40950
AT5G38980
AT5G38660
AT5G38520
AT5G35970
AT5G24160
AT5G24300
AT5G23060
AT5G18660
AT5G14660
AT3G56040
AT3G56010
AT3G55800
AT3G53920
AT3G51510
AT3G50820
AT3G49260
AT3G48200
AT3G48420
AT3G47430
AT3G46530
AT4G37980
AT4G34830
AT4G34730
AT4G34090
AT4G33470
AT4G33000
AT4G29030
AT4G28660
AT4G28025
AT4G26860
AT4G22890
AT4G22753
AT4G21210
AT4G19985
AT4G13840
AT4G11175
AT4G11100
AT4G10060
AT4G02790
AT4G00750
AT4G10300
AT1G58290
AT1G18060
AT1G51805
AT3G20930
AT3G15190
AT3G24430
AT3G26280
AT3G26710
AT3G26085
AT3G17930
AT3G15840
AT3G15850
AT3G15520
AT3G02730
AT3G01370
AT3G01510
AT3G01180
AT1G35340
AT1G29700
AT1G52220
AT1G76730
AT1G76570
AT1G70610
AT1G63970
AT2G43530
AT1G17650
AT1G32470
AT1G07280
AT1G32990
AT1G12900
AT1G18730
AT1G01080
AT1G11410
AT1G50450
AT1G80030
AT1G70760
AT1G43560
AT1G23310
AT1G23400
AT1G24020
AT1G09340
AT2G21330
AT1G27480
AT1G22850
AT1G03630
AT1G77090
AT1G55480
AT2G03420
AT2G24280
AT2G27680
AT2G24020
AT2G35370
AT2G29650
AT2G39470
AT2G34460
AT2G31040
AT2G30170
AT2G23670
AT2G30695
AT2G42130
AT5G17870
AT1G34000
AT3G15110
AT1G62960
AT1G14270
AT2G01110
AT2G17972
AT1G33600
AT2G39410
AT1G54890
AT5G22300
AT1G64500
AT5G24410
AT5G06570
AT2G31380
AT1G64900
AT3G46500
AT5G17230
AT5G44920
AT4G30640
AT1G79510
AT1G30530
AT1G07000
AT1G64970
AT5G19850
AT4G32770
AT4G27030
AT3G23400
AT5G65730
AT5G58260
AT5G56850
AT4G39710
AT4G28780
AT4G23300
AT4G19530
AT4G19170
AT3G15570
AT3G01440
AT1G54820
AT1G60600
AT4G23290
AT1G23130
AT1G57770
AT3G04570
AT5G57030
AT2G01590
AT4G24700
AT5G27360
AT5G42070
AT5G18430
AT5G07240
AT4G27300
AT4G22200
AT3G19480
AT1G75100
AT1G71480
AT1G32520
AT1G18810
AT1G64680
AT2G04039
AT2G29360
AT2G34620
AT3G44020
AT5G43745
AT3G44450
AT4G18810
AT2G41120
AT3G23800
AT1G26770
AT1G74840
AT5G25770
AT4G11530
AT5G15850
AT1G35330
AT5G58140
AT3G05600
AT3G20960
AT5G02830
AT1G19670
AT1G05260
AT3G09490
AT4G13220
AT5G52900
AT1G32220
AT1G26230
AT4G24350
AT3G11090
AT1G11720
AT3G21760
AT4G37000
AT5G64770
AT5G28080
AT4G17090
AT5G27290
AT5G38510
AT4G37560
AT1G69523
AT3G28220
AT3G26310
AT3G10060
AT3G01550
AT1G76110
AT1G31190
AT1G22630
AT1G60590
AT2G32100
AT2G32500
AT3G52720
AT3G46670
AT3G28270
AT1G32900
AT1G34245
AT1G65490
AT1G31580
AT2G21320
AT1G06690
AT4G09900
AT1G74070
AT3G58710
AT2G21850
AT5G55170
AT2G36145
AT1G77690
AT1G72920
AT2G23180
AT1G67840
AT4G15510
AT4G16860
AT5G21100
AT5G20140
AT4G36530
AT5G62840
AT5G63060
AT5G62140
AT5G59250
AT5G46450
AT5G16540
AT3G44970
AT4G32590
AT4G23260
AT4G18740
AT4G09350
AT1G07010
AT1G07180
AT1G66840
AT3G10840
AT3G01060
AT1G66330
AT1G48100
AT1G52510
AT2G04790
AT2G35960
AT2G19650
AT2G37240
AT2G31070
AT2G23840
AT2G30390
AT2G32640
AT2G46450
AT5G58375
AT5G59090
AT1G10640
AT5G58540
AT5G44460
AT5G18780
AT5G62260
AT1G72940
AT5G65840
AT2G25510
AT5G44610
AT2G14100
AT1G03660
AT1G78510
AT5G57560
AT1G28600
AT1G29180
AT5G61260
AT1G15290
AT3G02830
AT2G22360
AT1G02820
AT4G12080
AT2G20780
AT4G04850
AT1G26440
AT4G00050
AT3G02380
AT5G52570
AT2G03980
AT3G61410
AT4G13250
AT4G34250
AT4G27440
AT1G74670
AT1G07720
AT1G02205
AT1G29670
AT1G68530
AT5G04530
AT4G24510
AT1G52400
AT4G23180
AT5G17860
AT2G34830
AT2G01880
AT1G09530
AT3G02110
AT2G45600
AT1G13970
AT3G50750
AT5G13400
AT1G62290
AT1G65610
AT5G14570
AT2G33380
AT1G29395
AT3G20300
AT3G22570
AT2G46640
AT4G25990
AT1G80130
AT5G22460
AT3G51895
AT1G31950
AT3G24670
AT2G34910
AT5G62330
AT1G57560
AT4G35030
AT1G22440
AT3G57630
AT2G04025
AT1G52190
AT1G19180
AT1G22770
AT1G59740
AT4G20840
AT5G23210
AT3G46030
AT5G48450
AT1G69780
AT5G39220
AT1G76060
AT1G05410
AT1G63350
AT3G49810
AT5G35735
AT5G60960
AT4G30330
AT2G29530
AT2G18400
AT2G40650
AT4G05400
AT2G39390
AT5G64670
AT4G11120
AT1G44900
AT1G03360
AT2G07340
AT4G14320
AT5G51130
AT5G51940
AT2G17360
AT2G23930
AT1G64880
AT5G27395
AT3G22230
AT2G45860
AT1G29990
AT4G22000
AT1G02330
AT3G04600
AT3G58660
AT5G61770
AT2G34600
AT3G13790
AT5G38030
AT3G46700
AT1G09560
AT4G18390
AT1G14540
AT1G30700
AT3G09270
AT1G17860
AT4G22070
AT4G16260
AT4G15230
AT1G53230
AT3G16450
AT3G59700
AT4G03210
AT5G44680
AT1G67860
AT3G53480
AT4G05200
AT3G01420
AT3G09220
AT5G18310
AT3G10500
AT3G15950
AT3G15030
AT2G01830
AT1G29660
AT2G36890
AT4G32650
AT3G21710
AT5G41050
AT5G24290
AT4G37010
AT1G14580
AT5G44380
AT4G27860
AT5G57910
AT3G47040
AT4G31875
AT5G51100
AT3G13760
AT1G55490
AT1G34750
AT2G04800
AT1G01640
AT1G48520
AT1G09460
AT3G18390
AT1G02560
AT1G68450
AT3G04060
AT4G13130
AT5G52520
AT1G76970
AT3G63010
AT3G52750
AT4G15110
AT4G29590
AT1G30760
AT3G17170
AT5G50100
AT1G69200
AT1G56010
AT3G26770
AT2G19580
AT1G73990
AT1G56050
AT5G03610
AT1G48570
AT4G32860
AT3G52400
AT2G25830
AT2G35840
AT1G53910
AT4G23470
AT3G16290
AT1G20900
AT2G26900
AT4G17800
AT5G16880
AT2G17710
AT4G23940
AT1G15400
AT4G24280
AT1G24490
AT5G06560
AT3G10250
AT1G18470
AT4G16110
AT5G18490
AT1G20880
AT3G13470
AT1G29440
AT4G19830
AT1G68520
AT1G73830
AT5G18600
AT4G18970
AT2G28630
AT4G15690
AT2G25200
AT2G12400
AT5G47610
AT3G02150
AT5G25190
AT3G62950
AT1G68190
AT1G74030
AT4G15700
AT2G32690
AT2G19450
AT5G03120
AT2G23130
AT5G58120
AT4G15660
AT1G70700
AT1G51420
AT2G30010
AT1G65860
AT1G62250
AT1G78340
AT5G67340
AT5G18800
AT2G30970
AT3G06680
AT2G19680
AT4G11010
AT3G17940
AT3G62810
AT1G17560
AT1G29250
AT2G45730
AT5G62440
AT3G49080
AT1G79260
AT3G20670
AT1G59600
AT5G10400
AT1G07370
AT1G09200
AT3G53730
AT2G03870
AT3G46940
AT1G22520
AT1G52280
AT2G36620
AT2G41650
AT2G29540
AT5G16060
AT5G61310
AT1G20580
AT5G12190
AT5G43970
AT1G53645
AT3G18760
AT5G38720
AT1G77750
AT1G07070
AT5G56710
AT2G20450
AT1G55900
AT4G26230
AT3G23390
AT1G07790
AT4G16265
AT1G16000
AT5G08300
AT4G10480
AT3G52640
AT1G04020
AT2G45790
AT5G27820
AT5G61000
AT5G45590
AT1G31817
AT3G15710
AT5G36140
AT1G12740
AT2G22540
AT2G29440
AT3G59340
AT2G23760
AT1G14240
AT2G04860
AT3G29796
AT1G54070
AT4G31900
AT3G30210
AT5G50200
AT1G08090
AT3G56140
AT2G47400
AT1G01170
AT1G55000
AT5G64330
AT5G04810
AT1G27510
AT2G27050
AT1G75960
AT2G32290
AT5G58310
AT2G37800
AT5G19700
AT3G57920
AT1G08590
AT5G17170
AT2G26540
AT4G14870
AT1G45230
AT5G35170
AT5G54630
AT5G17670
AT5G02160
AT3G63160
AT3G62550
AT4G20130
AT4G19100
AT3G25690
AT3G22150
AT3G23760
AT3G18050
AT3G09580
AT1G71030
AT2G18300
AT2G39140
AT1G62790
AT1G22370
AT1G51100
AT2G31890
AT4G26370
AT5G60950
AT1G04350
AT3G20230
AT5G23830
AT5G61410
AT5G45170
AT5G23940
AT4G33030
AT4G18370
AT2G21385
AT3G51420
AT5G58860
AT1G49960
AT2G03200
AT2G23540
AT1G49380
AT1G14030
AT2G01870
AT1G21350
AT5G47950
AT4G01460
AT3G01190
AT5G54770
AT2G14880
AT1G09090
AT5G63600
AT1G26560
AT5G11060
AT5G52100
AT3G53130
AT4G33520
AT3G19850
AT3G22420
AT1G68780
AT2G28605
AT5G16715
AT5G57740
AT1G14040
AT5G54370
AT4G20140
AT5G06300
AT5G47330
AT5G64100
AT1G50560
AT3G45140
AT5G65890
AT5G46240
AT5G45820
AT5G02940
AT3G51150
AT4G38850
AT4G26530
AT4G12830
AT4G04350
AT1G66980
AT3G18500
AT1G55370
AT1G70820
AT1G59840
AT1G54040
AT1G11850
AT2G29310
AT1G29330
AT1G26150
AT1G18980
AT5G18570
AT2G04530
AT5G24210
AT4G26520
AT2G30210
AT5G54860
AT3G53720
AT4G39270
AT1G64430
AT5G01360
AT4G14480
AT5G24420
AT4G32980
AT1G06620
AT4G14070
AT5G58390
AT5G57960
AT5G46690
AT3G55040
AT4G03400
AT4G02260
AT1G66970
AT3G14760
AT3G18890
AT3G12685
AT1G08810
AT4G16990
AT2G26930
AT3G53150
AT2G44790
AT5G19210
AT5G07690
AT3G50270
AT1G78995
AT2G26870
AT2G03450
AT1G64150
AT3G51440
AT1G30370
AT2G03310
AT1G76960
AT2G14080
AT5G55450
AT5G10380
AT3G20270
AT4G30170
AT1G75040
AT1G70690
AT5G66390
AT1G14210
AT3G55890
AT4G01910
AT5G59130
AT5G40500
AT5G24150
AT1G04110
AT2G17240
AT5G02420
AT2G21210
AT5G35630
AT5G01015
AT4G21980
AT1G07520
AT4G31870
AT5G36910
AT5G13170
AT5G51720
AT1G50630
AT1G69730
AT5G33370
AT2G21100
AT3G01920
AT3G10570
AT2G30790
AT1G66100
AT1G13650
AT5G16810
AT2G21370
AT3G01930
AT5G42760
AT3G16175
AT4G22830
AT2G32270
AT5G50915
AT5G02180
AT3G55710
AT4G28680
AT3G18870
AT3G26960
AT1G56510
AT2G20570
AT3G04210
AT5G64040
AT3G47470
AT1G74460
AT2G47450
AT5G48220
AT4G25080
AT1G66820
AT1G14280
AT1G71720
AT2G21960
AT1G51400
AT2G39530
AT3G54210
AT1G65260
AT4G10340
AT2G40160
AT4G15530
AT5G01530
AT2G28970
AT3G18490
AT4G25090
AT5G52830
AT4G34620
AT4G08920
ATCG01100
AT5G54040
AT5G51060
AT2G43030
ATCG00580
AT3G05350
AT1G75350
ATCG00560
AT5G60530
AT4G31530
AT5G54600
AT4G01310
AT2G36990
AT1G60000
AT5G25840
AT3G53280
AT3G13610
AT5G51010
AT4G36540
AT3G50400
AT4G13510
AT2G48130
AT5G51630
AT3G52840
AT3G01260
AT1G43670
AT1G30840
AT2G45180
AT5G66690
AT4G14540
AT5G39080
AT5G22580
AT3G53460
AT4G13830
AT2G40610
AT3G20680
AT3G04550
AT1G29500
AT1G73655
AT1G52870
AT2G43520
AT1G14700
AT1G08980
AT1G08550
AT2G37640
AT2G22990
ATCG00050
AT5G62480
AT5G17330
AT1G73470
AT3G26740
AT2G25080
AT1G23720
AT2G01520
AT2G26440
AT4G15390
AT3G51870
AT4G25780
AT5G54180
AT3G04260
AT5G12970
AT3G44540
AT1G24430
AT5G12420
AT1G56320
AT5G02240
AT3G18080
AT1G68010
AT5G11840
AT2G37360
AT5G22630
AT3G06730
AT1G79030
AT4G08770
AT1G05700
AT1G49970
AT1G11580
AT1G70070
AT4G17040
AT1G12410
AT2G44210
AT1G31050
AT5G37600
AT1G71695
AT3G10420
AT1G64670
AT3G06950
AT2G24270
AT3G18800
AT2G20920
AT1G67280
AT1G16880
AT2G18710
AT5G06839
AT4G35760
AT1G73330
AT2G41340
AT4G17560
AT5G16710
AT5G46420
AT3G59040
AT3G43540
AT4G33500
AT3G29185
AT3G19810
AT2G28800
AT2G47940
AT2G24060
AT2G35410
AT2G46910
AT1G50900
AT3G26330
AT5G63590
AT2G46250
AT3G21240
AT1G29450
AT5G39970
AT3G16370
AT2G16630
AT2G41660
AT5G42650
AT1G29460
AT2G21220
AT1G62500
AT5G01075
AT1G52060
AT5G17800
AT5G63560
AT2G28250
AT5G11550
AT1G29390
AT1G18910
AT2G01530
AT1G52070
AT1G30650
AT1G17090
AT4G26060
AT4G26150
AT1G20770
AT2G47640
AT5G05000
AT1G03020
AT2G27420
AT2G03710
AT1G65870
AT5G45070
AT5G35580
AT1G16150
AT2G42750
AT1G60950
AT2G46620
AT5G09520
AT4G10310
AT3G27150
AT5G23190
AT5G63310
AT5G40780
AT5G17710
AT5G03940
AT3G63190
AT4G30690
AT4G13670
AT4G00400
AT1G16720
AT1G18620
AT1G64720
AT1G11860
AT2G44640
AT5G25890
AT5G57350
AT3G22600
AT3G62040
ATCG00760
AT3G54090
AT4G33760
AT1G02280
AT3G54040
ATCG00750
AT3G46730
AT2G33450
AT3G12080
AT2G34140
AT2G37280
AT3G22800
ATCG00570
ATCG00440
AT5G65040
AT5G05160
AT3G11430
AT1G54540
AT1G30110
ATCG00300
AT4G17280
AT3G53510
AT1G68850
AT1G34670
AT2G22510
ATCG00810
AT5G38350
AT1G20340
AT1G30380
AT1G25450
AT3G07670
ATCG00800
AT1G74660
AT2G24570
AT4G34350
AT3G10230
AT1G29280
AT1G64530
AT4G34600
AT2G16595
AT3G20015
AT1G08520
AT3G49470
AT5G44350
AT2G41680
AT3G45330
AT2G23300
AT3G10525
AT5G41040
AT5G24070
AT5G67450
AT5G01490
AT2G06520
AT3G14650
AT1G33290
AT3G52710
AT5G01650
AT1G17500
AT5G44650
AT2G39200
AT5G53110
AT2G42060
AT5G42240
AT5G03900
AT4G39040
AT4G29060
AT4G23890
AT1G63610
AT1G54520
AT2G03390
AT5G25630
AT1G16310
AT1G79180
AT1G70880
AT5G67370
AT5G05400
AT5G19410
AT5G13580
AT3G22620
AT2G48140
AT5G24490
AT5G10580
AT5G13900
AT1G18970
AT2G38170
AT4G36810
AT5G23310
AT5G03910
AT3G47560
AT3G46100
AT4G30620
AT4G20760
AT3G23070
AT3G24590
AT3G09210
AT3G03630
AT2G37450
AT2G34640
AT2G02500
AT5G12880
AT3G54420
AT4G23450
AT4G10380
AT1G02400
AT5G64580
AT3G48500
AT3G21300
AT3G07430
AT1G10522
AT2G28000
AT1G70200
AT4G38080
AT1G17140
AT2G22870
AT5G28750
AT3G45410
AT2G18370
AT1G14780
AT1G70170
AT5G09530
AT4G11850
AT3G44620
AT4G17300
AT4G03340
AT1G72230
AT1G53520
AT1G07630
AT1G02910
AT1G60010
AT4G14465
AT1G23830
AT4G14930
AT4G16390
AT5G49970
AT1G03475
AT3G49140
AT1G80520
AT5G42030
AT5G19540
AT4G11960
AT1G67030
AT5G08740
AT5G53580
AT5G53170
AT5G47840
AT3G53560
AT4G39620
AT4G34240
AT4G30993
AT3G10940
AT3G27050
AT3G04790
AT1G54350
AT1G32070
AT1G50320
AT2G46370
AT5G63420
AT1G09415
AT1G31800
AT1G04640
AT1G04220
AT5G10280
AT3G14570
AT4G00700
AT1G72700
AT5G38340
AT2G39380
AT1G08830
ATCG00770
AT2G18290
AT5G18270
AT1G67800
AT5G06330
AT4G30450
AT5G44785
AT5G40160
AT5G38210
AT3G23160
AT5G47500
AT1G03160
AT5G59530
AT5G48470
AT3G09150
AT4G29750
AT4G15120
AT2G26550
AT3G02870
AT1G62850
AT3G53900
AT2G42770
AT3G04670
AT5G44790
AT3G10340
AT1G28130
AT4G14020
AT4G24175
AT2G35910
AT5G65010
AT2G44760
AT1G68710
AT4G33420
AT5G16290
AT5G64460
AT1G66430
AT5G01590
AT2G40900
AT1G59820
AT1G77930
AT4G17540
AT5G59610
AT3G05030
AT5G09480
AT5G37690
AT3G48450
AT4G24140
AT2G47200
AT5G47635
AT3G04370
AT5G23530
AT4G25240
AT2G44450
AT3G32040
AT5G16010
AT5G51310
AT3G11370
AT3G60270
AT1G66020
AT3G03670
AT4G11880
AT3G29110
AT1G33900
AT3G46900
AT4G33666
AT5G59650
AT5G19890
AT3G13840
AT1G16500
AT4G38340
AT5G26130
AT4G34138
AT3G29410
AT2G45550
AT1G52800
AT1G28040
AT1G52820
AT2G42250
AT3G55700
AT1G61080
AT4G22950
AT4G15270
AT5G57785
AT1G33910
AT1G73650
AT3G05690
AT5G54300
AT2G37970
AT4G37150
AT2G22475
AT2G23940
AT1G60850
AT3G55605
AT3G07590
AT3G56070
AT4G36680
AT5G65860
AT1G61570
AT1G54690
AT4G10450
AT3G13160
AT1G48450
AT1G20650
AT2G39000
AT4G18630
AT3G61150
AT2G13360
AT2G15960
AT5G05690
AT3G06035
AT1G21410
AT3G48740
AT3G16770
AT2G22980
AT3G10450
AT3G46270
AT2G14910
AT2G05540
AT3G47800
AT3G26510
AT3G29240
AT2G46220
AT2G15695
AT2G01190
AT2G28110
AT3G16857
AT5G43100
AT3G01290
AT5G59450
AT5G56540
AT2G33790
AT5G06200
AT3G54770
AT3G18200
AT3G11550
AT1G74500
AT1G53830
AT1G14220
AT2G18800
AT2G18980
AT2G39430
AT2G22170
AT5G65530
AT2G45750
AT3G29250
AT4G02090
AT2G46740
AT3G10710
AT4G00680
AT1G30870
AT5G05500
AT1G48930
AT1G01750
AT5G58010
AT3G18170
AT1G12560
AT2G41970
AT5G19340
AT1G19900
AT2G45890
AT4G33790
AT4G22460
AT3G12540
AT1G72180
AT4G15290
AT3G21340
AT1G63450
AT1G27140
AT3G62760
AT5G67210
AT5G24100
AT1G73780
AT4G13440
AT1G17300
AT1G70460
AT5G51520
AT4G25250
AT2G20750
AT5G13990
AT3G59370
AT3G56230
AT2G39040
AT2G25810
AT5G15890
AT3G09240
AT1G13420
AT5G14020
AT5G14750
AT2G23410
AT5G61550
AT2G14095
AT5G10830
AT4G17220
AT1G73280
AT1G08990
AT1G08340
AT4G29690
AT2G37980
AT3G59850
AT2G43880
AT2G32380
AT3G20110
AT5G47980
AT3G15357
AT1G23410
AT1G28680
AT5G57980
AT1G09170
AT1G05280
AT4G01140
AT3G22540
AT3G19320
AT1G43020
AT3G20160
AT5G40690
AT3G63470
ATMG01000
AT5G59240
AT4G19030
AT2G45220
AT5G14690
AT4G21340
AT1G26820
AT2G22620
AT5G64760
AT2G44065
AT5G03300
AT4G23620
AT5G54970
AT3G47620
AT1G20620
AT2G15020
AT2G36630
AT2G29090
AT1G07450
AT5G14780
AT5G24570
AT4G30120
AT5G27100
AT3G07350
AT3G59940
AT5G04840
AT5G58690
AT5G15410
AT4G23820
AT1G23390
AT1G62510
AT2G37220
AT5G53970
ATCG00170
ATCG00740
ATCG00360
AT5G08610
AT1G31820
AT3G24520
AT1G06570
ATCG00470
AT5G54510
AT5G10170
AT3G49220
AT4G35985
ATCG00550
AT3G59120
AT5G16900
AT1G79040
AT2G28990
AT3G28920
AT1G62750
AT2G27660
ATCG01090
ATCG00710
AT1G10960
AT2G23960
AT1G34210
AT4G15740
AT1G07650
AT1G42550
AT1G55290
AT3G26650
AT2G05380
AT1G10910
AT1G49650
AT4G30670
AT4G33660
AT4G24400
AT1G22890
AT1G51070
AT1G67940
AT5G11420
AT3G19370
AT2G37630
AT1G66410
AT1G12780
AT4G34030
AT1G22070
AT1G25560
AT3G23050
AT1G09420
AT1G14290
AT1G22330
AT3G21510
AT4G36610
AT1G44760
AT2G46580
AT1G03700
AT4G36990
AT1G14720
AT5G11670
AT5G45670
AT3G06750
AT4G37550
AT4G37800
AT4G00780
AT1G56145
AT3G56060
AT5G11070
AT3G51600
AT2G42840
AT5G47550
AT5G16660
AT4G00900
AT3G26470
AT4G37080
AT1G18390
AT1G68600
AT5G08240
AT2G45920
AT1G64590
AT2G28890
AT4G26970
AT1G09740
AT5G65210
AT1G60420
AT5G43180
AT4G11290
AT5G03460
AT1G32450
AT1G61370
AT1G19610
AT4G21870
AT2G40400
AT5G17660
AT1G55960
AT2G38780
AT5G22390
AT5G15840
AT1G19640
AT1G65480
AT2G25990
AT2G02850
AT4G01700
AT1G22880
AT5G13870
AT4G27400
AT5G51680
AT2G22470
AT2G30130
AT5G44870
AT1G10030
AT3G25670
AT3G03090
AT4G23690
AT1G29310
AT1G51850
AT4G12550
AT2G40120
AT1G69450
AT5G46330
AT5G64905
AT4G02420
AT2G21340
AT5G20150
AT3G61380
AT2G32720
AT1G02810
AT3G20040
AT1G03055
AT1G79770
AT5G19580
AT1G50110
AT1G06040
AT3G19900
ATCG00220
AT1G73760
AT1G27950
AT1G02460
AT2G23420
AT2G46940
AT2G26650
AT5G52510
AT2G48030
AT1G75540
AT2G03730
AT5G08370
AT3G20250
AT4G38420
AT5G27000
AT1G52140
AT3G22060
AT1G63720
AT3G20090
AT5G55040
AT5G07000
AT3G58070
[truncated: 70 more rows]
