# Supplementary material for: Evolutionary Analysis of DELLA-Associated Transcriptional Networks
Source: Front Plant Sci. 2017 Apr 25;8:626. doi: 10.3389/fpls.2017.00626 (PMC5404181; doi:10.3389/fpls.2017.00626)
Supplement: TABLE S3 — Genes included in the ‘Orthologs’ subnetworks. [file Table_3.XLSX]

## Sheet: genesCrOrtho
Cre16.g682369
Cre06.g293950
Cre03.g199535
Cre07.g338000
Cre10.g420350
Cre02.g146050
Cre05.g237450
Cre09.g393136
Cre09.g401600
Cre13.g566850
Cre16.g676400
Cre03.g195200
Cre04.g229350
Cre05.g244800
Cre06.g295450
Cre09.g404000
Cre03.g189350
Cre16.g672497
Cre12.g554250
Cre06.g287050
Cre06.g284250
Cre03.g166050
Cre16.g683900
Cre12.g517700
Cre03.g159254
Cre09.g400750
Cre09.g410800
Cre07.g313302
Cre13.g569850
Cre09.g396000
Cre09.g410850
Cre05.g248550
Cre09.g399200
Cre02.g085750
Cre09.g388750
Cre01.g006950
Cre13.g573351
Cre13.g562550
Cre08.g378150
Cre24.g755497
Cre17.g714150
Cre13.g566650
Cre01.g012650
Cre01.g012700
Cre01.g016750
Cre14.g629920
Cre16.g691750
Cre04.g217350
Cre02.g085450
Cre07.g346050
Cre03.g185250
Cre06.g289850
Cre01.g016600
Cre12.g485800
Cre03.g193750
Cre06.g273700
Cre03.g207800
Cre10.g456350
Cre03.g165000
Cre13.g580850
Cre17.g741450
Cre03.g183950
Cre06.g257950
Cre07.g339150
Cre48.g761197
Cre01.g055453
Cre10.g423650
Cre12.g519180
Cre02.g088900
Cre02.g145000
Cre02.g108850
Cre06.g300800
Cre09.g406200
Cre08.g361950
Cre01.g001550
Cre01.g007050
Cre08.g358562
Cre05.g238900
Cre10.g450879
Cre13.g567950
Cre01.g002200
Cre03.g201776
Cre05.g232150
Cre03.g174850
Cre03.g175650
Cre06.g307150
Cre10.g429750
Cre13.g590500
Cre06.g272800
Cre12.g511900
Cre17.g741000
Cre09.g401350
Cre03.g207100
Cre03.g195650
Cre14.g620350
Cre01.g049000
Cre13.g578451
Cre02.g143000
Cre02.g080200
Cre06.g306300
Cre04.g218700
Cre01.g001750
Cre01.g052100
Cre12.g494750
Cre14.g612450
Cre02.g142266
Cre03.g156050
Cre04.g217932
Cre09.g415950
Cre13.g578650
Cre01.g004300
Cre07.g350500
Cre02.g093750
Cre03.g181200
Cre03.g180250
Cre12.g494450
Cre09.g417150
Cre04.g216850
Cre08.g362000
Cre01.g027550
Cre16.g691000
Cre10.g434250
Cre16.g684900
Cre17.g697050
Cre09.g391097
Cre01.g045902
Cre16.g659850
Cre17.g724300
Cre05.g243800
Cre11.g475850
Cre01.g016250
Cre12.g548950
Cre16.g687900
Cre02.g082500
Cre06.g283050
Cre07.g334550
Cre12.g550850
Cre09.g412100
Cre08.g362900
Cre02.g100300
Cre03.g171350
Cre16.g679300
Cre10.g438550
Cre10.g452050
Cre12.g486300
Cre12.g560950
Cre12.g548400
Cre13.g562750
Cre16.g681900
Cre10.g430150
Cre11.g479750
Cre04.g231222
Cre10.g436500
Cre01.g029300
Cre12.g498550
Cre12.g554800
Cre03.g182551
Cre05.g233900
Cre12.g543100
Cre12.g546050
Cre03.g159950
Cre10.g427250
Cre06.g303500
Cre07.g342550
Cre06.g278158
Cre02.g114450
Cre10.g422300
Cre11.g467660
Cre07.g356250
Cre10.g446350
Cre06.g310700
Cre16.g678437
Cre09.g399912
Cre11.g467573
Cre12.g497300
Cre06.g272650
Cre08.g373200
Cre01.g029250
Cre12.g488050
Cre07.g342800
Cre04.g224400
Cre17.g725150
Cre01.g039550
Cre12.g484200
Cre16.g673650
Cre16.g679669
Cre03.g158000
Cre01.g042750
Cre07.g318800
Cre12.g495650
Cre10.g440400
Cre13.g566050
Cre10.g452100
Cre12.g503550
Cre06.g252650
Cre17.g720250
Cre06.g283950
Cre07.g330250
Cre03.g189800
Cre12.g557600
Cre16.g676800
Cre16.g676850
Cre16.g678213
Cre02.g076250
Cre12.g556050
Cre05.g238332
Cre04.g214150
Cre10.g458550
Cre14.g618400
Cre06.g295200
Cre12.g536000
Cre03.g163900
Cre13.g570350
Cre08.g365400
Cre13.g602350
Cre07.g324211
Cre07.g324222
Cre12.g494050
Cre12.g518950
Cre12.g484100
Cre14.g632767
Cre10.g439000
Cre03.g185550
Cre12.g510650
Cre05.g234550
Cre07.g325500
Cre07.g340900
Cre02.g145050
Cre16.g658450
Cre16.g664550
Cre13.g583550
Cre03.g182150
Cre12.g507400
Cre14.g630835
Cre04.g231418
Cre02.g102250
Cre06.g289550
Cre01.g010900
Cre09.g396950
Cre02.g092400
Cre14.g616600
Cre12.g506050
Cre01.g002250
Cre03.g198950
Cre17.g731700
Cre04.g229300
Cre02.g098150
Cre02.g097900
Cre03.g144787
Cre03.g162000
Cre01.g004450
Cre06.g256250
Cre03.g177500
Cre12.g501403
Cre17.g726200
Cre03.g174750
Cre14.g617900
Cre08.g362150
Cre12.g533850
Cre24.g755197
Cre10.g457400
Cre10.g457331
Cre04.g232104
Cre17.g738850
Cre08.g373100
Cre12.g496150
Cre07.g355500
Cre06.g264250
Cre10.g456150
Cre11.g481450
Cre04.g214502
Cre07.g356850
Cre16.g665400
Cre10.g430750
Cre09.g409100
Cre10.g459250
Cre03.g178250
Cre12.g529400
Cre15.g636176
Cre12.g524700
Cre17.g721700
Cre02.g091200
Cre17.g701200
Cre13.g568700
Cre10.g420100
Cre12.g510000
Cre14.g625625
Cre01.g052200
Cre16.g648250
Cre04.g214250
Cre11.g468377
Cre15.g635750
Cre11.g467581
Cre14.g625802
Cre03.g163500
Cre03.g158500
Cre02.g075750
Cre08.g377200
Cre01.g055966
Cre06.g250800
Cre06.g293700
Cre16.g666301
Cre08.g359750
Cre12.g510450
Cre12.g484050
Cre06.g278097
Cre06.g261650
Cre12.g526701
Cre10.g455300
Cre17.g701650
Cre11.g467569
Cre03.g181250
Cre13.g607350
Cre06.g259650
Cre02.g109600
Cre09.g387726
Cre16.g651000
Cre12.g540400
Cre03.g146167
Cre05.g242400
Cre16.g674950
Cre02.g113200
Cre09.g390319
Cre09.g388467
Cre01.g026250
Cre05.g233100
Cre17.g715900
Cre01.g039950
Cre08.g377950
Cre16.g659400
Cre12.g534980
Cre08.g362100
Cre12.g485850
Cre10.g466500
Cre06.g265000
Cre14.g627488
Cre02.g097550
Cre17.g718950
Cre12.g556600
Cre07.g341850
Cre02.g095127
Cre06.g309717
Cre09.g408500
Cre11.g467575
Cre07.g314100
Cre06.g265800
Cre09.g398200
Cre10.g459000
Cre10.g440450
Cre07.g355650
Cre13.g579901
Cre11.g469500
Cre01.g066552
Cre16.g649700
Cre02.g088200
Cre03.g145587
Cre03.g187450
Cre13.g562150
Cre06.g259900
Cre13.g575000
Cre12.g484750
Cre12.g522350
Cre09.g393691
Cre09.g417250
Cre01.g012750
Cre03.g190950
Cre09.g397050
Cre12.g551950
Cre03.g178400
Cre03.g178450
Cre10.g435500
Cre12.g485150
Cre08.g372000
Cre17.g727400
Cre03.g182050
Cre12.g522600
Cre06.g261000
Cre12.g509050
Cre14.g626700
Cre02.g144650
Cre12.g514750
Cre10.g466850
Cre09.g394850
Cre09.g396213
Cre01.g066917
Cre03.g183400
Cre05.g242000
Cre03.g205050
Cre06.g263300
Cre07.g344600
Cre12.g530300
Cre16.g656650
Cre08.g382515
Cre02.g093800
Cre16.g682900
Cre13.g565800
Cre06.g285250
Cre11.g467770
Cre01.g043200
Cre12.g536050
Cre03.g193300
Cre07.g318850
Cre03.g144164
Cre12.g498500
Cre03.g193800
Cre03.g204350
Cre08.g360564
Cre12.g542202
Cre12.g486100
Cre07.g341300
Cre16.g677026
Cre03.g194950
Cre16.g691552
Cre12.g523150
Cre06.g296550
Cre16.g671000
Cre02.g095121
Cre16.g675500
Cre12.g501100
Cre10.g423550
Cre07.g321300
Cre08.g372950
Cre12.g560900
Cre03.g189650
Cre09.g400100
Cre12.g483550
Cre13.g577900
Cre10.g453450
Cre03.g176350
Cre09.g394900
Cre09.g407300
Cre06.g275000
Cre06.g308250
Cre12.g488000
Cre16.g687200
Cre10.g441950
Cre04.g215050
Cre12.g531450
Cre13.g570400
Cre13.g575650
Cre16.g666050
Cre16.g661050
Cre11.g482483
Cre11.g474700
Cre12.g535050
Cre11.g467774
Cre02.g092550
Cre12.g505750
Cre10.g441000
Cre02.g144250
Cre17.g729050
Cre08.g360801
Cre05.g232950
Cre06.g250950
Cre06.g270650
Cre12.g505950
Cre08.g385200
Cre09.g414900

## Sheet: genesPpOrtho
Pp3c2_9590
Pp3c2_16510
Pp3c2_20540
Pp3c2_28870
Pp3c2_16490
Pp3c2_29010
Pp3c2_34570
Pp3c3_23720
Pp3c3_14700
Pp3c3_30330
Pp3c4_11180
Pp3c4_29970
Pp3c4_32090
Pp3c4_15290
Pp3c4_25170
Pp3c4_30620
Pp3c5_910
Pp3c5_6000
Pp3c6_27280
Pp3c6_9540
Pp3c6_15980
Pp3c7_22090
Pp3c7_22150
Pp3c8_14230
Pp3c8_13220
Pp3c8_18970
Pp3c8_24610
Pp3c9_11160
Pp3c9_12170
Pp3c10_2970
Pp3c10_6760
Pp3c10_22850
Pp3c11_2580
Pp3c11_2940
Pp3c11_8000
Pp3c11_22640
Pp3c12_5640
Pp3c12_16880
Pp3c12_22320
Pp3c12_22330
Pp3c13_7030
Pp3c13_16610
Pp3c13_19580
Pp3c13_20020
Pp3c13_2440
Pp3c13_23660
Pp3c13_24190
Pp3c14_7550
Pp3c14_19960
Pp3c14_21450
Pp3c14_25780
Pp3c14_10580
Pp3c15_4610
Pp3c15_16990
Pp3c16_11400
Pp3c16_16040
Pp3c16_21700
Pp3c16_8770
Pp3c17_13300
Pp3c17_15800
Pp3c17_23590
Pp3c18_13090
Pp3c18_1350
Pp3c18_9840
Pp3c18_21980
Pp3c19_1760
Pp3c19_2760
Pp3c19_5170
Pp3c20_8210
Pp3c20_8220
Pp3c21_9740
Pp3c21_8170
Pp3c21_16170
Pp3c22_19820
Pp3c22_5610
Pp3c22_21090
Pp3c22_21500
Pp3c23_9532
Pp3c23_13320
Pp3c23_14420
Pp3c23_22060
Pp3c23_22230
Pp3c24_2620
Pp3c24_9580
Pp3c24_9690
Pp3c24_12520
Pp3c24_20290
Pp3c26_5846
Pp3c26_6740
Pp3c27_6710
Pp3s128_40
Pp3c1_24350
Pp3c1_37850
Pp3c1_40420
Pp3c2_27270
Pp3c3_22850
Pp3c3_17750
Pp3c4_21320
Pp3c4_24420
Pp3c4_30080
Pp3c4_21500
Pp3c5_21240
Pp3c6_14750
Pp3c6_15620
Pp3c6_24400
Pp3c7_2300
Pp3c7_23900
Pp3c8_6770
Pp3c9_5910
Pp3c9_7820
Pp3c10_5310
Pp3c10_6330
Pp3c11_14460
Pp3c12_5310
Pp3c12_6540
Pp3c12_3280
Pp3c12_15190
Pp3c13_3400
Pp3c13_6470
Pp3c14_1200
Pp3c14_5030
Pp3c14_12270
Pp3c14_12850
Pp3c14_21620
Pp3c15_23830
Pp3c16_6270
Pp3c17_17090
Pp3c17_18730
Pp3c18_2070
Pp3c20_10970
Pp3c20_16230
Pp3c20_5090
Pp3c20_22310
Pp3c22_8970
Pp3c23_680
Pp3c23_9530
Pp3c23_20260
Pp3c24_20470
Pp3c25_660
Pp3c25_3020
Pp3c27_2630
Pp3s358_10
Pp3c1_100
Pp3c1_2960
Pp3c1_3100
Pp3c1_3340
Pp3c1_3622
Pp3c1_6030
Pp3c1_22500
Pp3c1_31220
Pp3c1_39990
Pp3c1_41173
Pp3c1_2880
Pp3c1_2920
Pp3c1_29700
Pp3c1_30870
Pp3c1_31230
Pp3c1_40240
Pp3c1_41310
Pp3c1_42730
Pp3c2_1940
Pp3c2_3600
Pp3c2_21031
Pp3c2_25060
Pp3c2_30120
Pp3c2_30580
Pp3c2_4800
Pp3c2_25000
Pp3c2_25160
Pp3c2_30230
Pp3c2_32640
Pp3c3_570
Pp3c3_9610
Pp3c3_13788
Pp3c3_14907
Pp3c3_17950
Pp3c3_26738
Pp3c3_32100
Pp3c3_14940
Pp3c3_16700
Pp3c3_22200
Pp3c3_26780
Pp3c3_34210
Pp3c3_34630
Pp3c4_2530
Pp3c4_3950
Pp3c4_7540
Pp3c4_16020
Pp3c4_16930
Pp3c4_20080
Pp3c4_20230
Pp3c4_31180
Pp3c4_1960
Pp3c4_28048
Pp3c5_1140
Pp3c5_8780
Pp3c5_20080
Pp3c5_23269
Pp3c5_26150
Pp3c5_880
Pp3c5_9860
Pp3c5_10250
Pp3c5_25080
Pp3c6_1730
Pp3c6_3190
Pp3c6_5030
Pp3c6_12510
Pp3c6_18730
Pp3c6_28230
Pp3c6_7160
Pp3c6_17160
Pp3c6_22140
Pp3c6_23221
Pp3c7_395
Pp3c7_5280
Pp3c7_6590
Pp3c7_6980
Pp3c7_9900
Pp3c7_12850
Pp3c7_14300
Pp3c7_23100
Pp3c7_25550
Pp3c7_25570
Pp3c7_10840
Pp3c8_8490
Pp3c8_8860
Pp3c8_9230
Pp3c8_16570
Pp3c8_17160
Pp3c8_1520
Pp3c8_4920
Pp3c8_7470
Pp3c8_9380
Pp3c8_15480
Pp3c8_17940
Pp3c8_24740
Pp3c9_660
Pp3c9_2480
Pp3c9_3390
Pp3c9_4390
Pp3c9_5760
Pp3c9_13700
Pp3c9_6680
Pp3c9_6890
Pp3c9_15130
Pp3c10_2580
Pp3c10_2981
Pp3c10_20630
Pp3c10_22150
Pp3c10_23600
Pp3c10_10100
Pp3c10_12510
Pp3c10_14590
Pp3c10_15520
Pp3c10_16420
Pp3c11_740
Pp3c11_5540
Pp3c11_6300
Pp3c11_13210
Pp3c11_14810
Pp3c11_20580
Pp3c11_25750
Pp3c11_1010
Pp3c11_6620
Pp3c11_8320
Pp3c11_12080
Pp3c11_23950
Pp3c12_15789
Pp3c12_24970
Pp3c12_2410
Pp3c12_24560
Pp3c12_24950
Pp3c13_11710
Pp3c13_13660
Pp3c13_1670
Pp3c13_2420
Pp3c13_14540
Pp3c13_21340
Pp3c14_20980
Pp3c14_25670
Pp3c14_8480
Pp3c14_17730
Pp3c14_19120
Pp3c15_4000
Pp3c15_10200
Pp3c15_18290
Pp3c15_1020
Pp3c15_3820
Pp3c15_5240
Pp3c15_17290
Pp3c15_18270
Pp3c15_19920
Pp3c15_23158
Pp3c15_23907
Pp3c16_7770
Pp3c16_13520
Pp3c16_940
Pp3c16_3330
Pp3c16_7110
Pp3c16_13490
Pp3c16_14400
Pp3c16_16080
Pp3c16_17550
Pp3c17_1520
Pp3c17_2260
Pp3c17_7890
Pp3c17_21080
Pp3c17_18910
Pp3c18_6983
Pp3c18_8240
Pp3c18_16670
Pp3c18_3900
Pp3c18_10780
Pp3c18_14150
Pp3c18_14463
Pp3c18_17810
Pp3c19_2400
Pp3c19_5180
Pp3c19_14100
Pp3c19_2190
Pp3c19_14230
Pp3c19_17670
Pp3c19_22640
Pp3c20_16830
Pp3c20_22930
Pp3c21_6480
Pp3c21_12490
Pp3c21_13220
Pp3c21_14450
Pp3c21_19070
Pp3c21_19080
Pp3c21_3570
Pp3c21_8810
Pp3c21_12497
Pp3c21_19850
Pp3c22_1680
Pp3c22_5940
Pp3c22_7490
Pp3c22_16400
Pp3c22_17770
Pp3c22_2930
Pp3c22_3310
Pp3c22_14960
Pp3c23_8600
Pp3c23_11450
Pp3c23_14220
Pp3c23_21770
Pp3c23_8400
Pp3c24_9060
Pp3c24_9310
Pp3c24_10340
Pp3c24_11410
Pp3c24_16580
Pp3c24_2460
Pp3c24_7870
Pp3c24_13160
Pp3c24_14851
Pp3c25_1760
Pp3c25_2730
Pp3c25_9800
Pp3c25_10220
Pp3c25_14850
Pp3c25_7030
Pp3c26_1680
Pp3c26_1520
Pp3c26_4660
Pp3c26_12240
Pp3c26_12329
Pp3c1_37070
Pp3c1_40570
Pp3c1_23790
Pp3c1_26250
Pp3c1_29630
Pp3c1_31540
Pp3c2_1570
Pp3c2_9940
Pp3c2_30710
Pp3c2_8660
Pp3c2_14820
Pp3c2_19140
Pp3c2_21160
Pp3c3_4210
Pp3c3_14930
Pp3c3_17260
Pp3c3_34380
Pp3c3_13600
Pp3c3_24540
Pp3c3_28310
Pp3c3_34730
Pp3c3_35190
Pp3c4_2380
Pp3c4_5680
Pp3c4_10250
Pp3c4_32070
Pp3c4_3450
Pp3c5_1000
Pp3c5_1060
Pp3c5_4400
Pp3c5_12240
Pp3c5_14630
Pp3c5_17340
Pp3c6_5340
Pp3c6_5450
Pp3c6_8990
Pp3c6_13460
Pp3c6_2090
Pp3c6_7030
Pp3c6_11870
Pp3c6_25640
Pp3c7_20020
Pp3c7_22640
Pp3c7_13340
Pp3c7_20320
Pp3c7_25120
Pp3c8_2770
Pp3c8_8470
Pp3c8_11160
Pp3c8_18580
Pp3c9_3690
Pp3c9_14600
Pp3c9_24500
Pp3c9_620
Pp3c9_7920
Pp3c9_10490
Pp3c9_16680
Pp3c10_4240
Pp3c10_4720
Pp3c10_17980
Pp3c10_1870
Pp3c10_4780
Pp3c10_20140
Pp3c11_14880
Pp3c11_18190
Pp3c11_23110
Pp3c11_23440
Pp3c11_3360
Pp3c12_25610
Pp3c13_3150
Pp3c13_16580
Pp3c13_20480
Pp3c13_2610
Pp3c14_4400
Pp3c14_8650
Pp3c14_9180
Pp3c14_18740
Pp3c15_900
Pp3c15_18480
Pp3c15_70
Pp3c16_23250
Pp3c16_11630
Pp3c16_12900
Pp3c17_8560
Pp3c17_21540
Pp3c17_21660
Pp3c17_16370
Pp3c17_19670
Pp3c17_19970
Pp3c18_17550
Pp3c18_3270
Pp3c18_11990
Pp3c18_18430
Pp3c19_8670
Pp3c19_7760
Pp3c20_14280
Pp3c21_11410
Pp3c21_16990
Pp3c21_9440
Pp3c21_11220
Pp3c21_13610
Pp3c21_20860
Pp3c22_4140
Pp3c22_12360
Pp3c22_21970
Pp3c22_22040
Pp3c23_10200
Pp3c23_15670
Pp3c23_22050
Pp3c24_5980
Pp3c24_16590
Pp3c24_2970
Pp3c24_12090
Pp3c24_19980
Pp3c25_10760
Pp3c25_4290
Pp3c25_6650
Pp3c26_1840
Pp3c26_3590
Pp3c26_6560
Pp3c26_13910
Pp3c26_11550
Pp3c27_2930
Pp3c27_7010
Pp3s49_30
Pp3c1_36530
Pp3c2_23660
Pp3c2_2920
Pp3c2_17140
Pp3c3_5290
Pp3c3_3230
Pp3c3_5200
Pp3c4_8140
Pp3c5_19880
Pp3c6_600
Pp3c6_11450
Pp3c7_3710
Pp3c7_12500
Pp3c7_2100
Pp3c8_21720
Pp3c8_23020
Pp3c9_23030
Pp3c10_21520
Pp3c11_19760
Pp3c13_4530
Pp3c14_19530
Pp3c15_2400
Pp3c16_18760
Pp3c17_12850
Pp3c17_23740
Pp3c17_250
Pp3c18_7460
Pp3c18_14580
Pp3c18_8540
Pp3c19_3220
Pp3c19_10740
Pp3c20_5390
Pp3c22_22820
Pp3c23_6470
Pp3c23_2610
Pp3c27_7020
Pp3c1_12130
Pp3c1_14380
Pp3c1_20720
Pp3c2_10920
Pp3c2_26550
Pp3c2_30270
Pp3c2_31450
Pp3c3_5170
Pp3c3_19540
Pp3c3_26260
Pp3c4_880
Pp3c4_18020
Pp3c4_23110
Pp3c4_5110
Pp3c4_12160
Pp3c5_11880
Pp3c5_13360
Pp3c5_15770
Pp3c6_8850
Pp3c6_9060
Pp3c6_16730
Pp3c6_200
Pp3c6_5080
Pp3c6_18000
Pp3c7_7300
Pp3c7_13140
Pp3c7_13580
Pp3c8_16760
Pp3c9_20120
Pp3c9_24460
Pp3c9_25200
Pp3c10_6410
Pp3c10_7581
Pp3c10_13570
Pp3c10_21470
Pp3c11_8560
Pp3c11_3260
Pp3c11_25970
Pp3c12_11870
Pp3c12_20540
Pp3c12_7310
Pp3c12_26160
Pp3c13_7370
Pp3c13_20590
Pp3c13_24110
Pp3c13_11720
Pp3c13_16980
Pp3c13_20930
Pp3c15_15840
Pp3c15_19020
Pp3c15_25770
Pp3c16_11920
Pp3c16_12890
Pp3c16_15490
Pp3c17_18320
Pp3c18_9860
Pp3c18_12430
Pp3c18_13590
Pp3c19_9840
Pp3c19_1590
Pp3c19_6839
Pp3c19_10280
Pp3c19_18700
Pp3c20_12070
Pp3c20_1840
Pp3c20_3400
Pp3c20_21740
Pp3c22_11210
Pp3c23_8800
Pp3c23_910
Pp3c23_11330
Pp3c23_14240
Pp3c24_1540
Pp3c24_13900
Pp3c24_14170
Pp3c25_8490
Pp3c25_10310
Pp3c27_1820
Pp3c27_4090
Pp3c2_17490
Pp3c2_37190
Pp3c3_22870
Pp3c9_4460
Pp3c15_5700
Pp3c15_6350
Pp3c16_4520
Pp3c16_13830
Pp3c19_21450
Pp3c19_1710
Pp3c22_2900
Pp3c22_13600
Pp3c26_11180
Pp3c27_5030
Pp3c1_7030
Pp3c1_38260
Pp3c1_41520
Pp3c1_41710
Pp3c2_29330
Pp3c3_37490
Pp3c4_16960
Pp3c5_1510
Pp3c8_14130
Pp3c8_17070
Pp3c9_11060
Pp3c9_18850
Pp3c11_26670
Pp3c13_8730
Pp3c15_15760
Pp3c16_21950
Pp3c20_8550
Pp3c21_8110
Pp3c23_13700
Pp3c23_16950
Pp3c24_15220
Pp3c26_1670
Pp3c27_7700
Pp3s1177_10
Pp3c1_24000
Pp3c1_3040
Pp3c1_16700
Pp3c2_4940
Pp3c2_11980
Pp3c2_15490
Pp3c3_35080
Pp3c4_8640
Pp3c4_26240
Pp3c5_7150
Pp3c6_6290
Pp3c7_1390
Pp3c7_11570
Pp3c7_26570
Pp3c8_2030
Pp3c8_16670
Pp3c10_20960
Pp3c10_22900
Pp3c12_5820
Pp3c12_14730
Pp3c12_19870
Pp3c12_11700
Pp3c12_18540
Pp3c13_17270
Pp3c13_21520
Pp3c13_11470
Pp3c13_20420
Pp3c14_3240
Pp3c15_3930
Pp3c15_15470
Pp3c17_15270
Pp3c19_7220
Pp3c19_15880
Pp3c20_7080
Pp3c21_1540
Pp3c21_15520
Pp3c22_5800
Pp3c24_5060
Pp3c25_13450
Pp3c26_11100
Pp3c1_4120
Pp3c1_4930
Pp3c1_27020
Pp3c1_37250
Pp3c1_41080
Pp3c2_23440
Pp3c2_27210
Pp3c3_5210
Pp3c3_31900
Pp3c3_33270
Pp3c3_5150
Pp3c3_5250
Pp3c3_5260
Pp3c4_22670
Pp3c4_25180
Pp3c5_10920
Pp3c5_19520
Pp3c5_3880
Pp3c6_29720
Pp3c6_20190
Pp3c7_9360
Pp3c8_18880
Pp3c8_13930
Pp3c8_13980
Pp3c8_15050
Pp3c8_19400
Pp3c8_22570
Pp3c9_6339
Pp3c10_7340
Pp3c10_11910
Pp3c11_2830
Pp3c11_8360
Pp3c11_23800
Pp3c11_980
Pp3c12_8430
Pp3c12_18420
Pp3c12_24110
Pp3c13_11250
Pp3c13_20000
Pp3c13_22430
Pp3c14_6470
Pp3c14_24370
Pp3c14_24760
Pp3c15_6810
Pp3c15_15320
Pp3c15_20600
Pp3c15_25860
Pp3c16_17060
Pp3c16_7660
Pp3c17_14020
Pp3c17_6790
Pp3c17_14000
Pp3c18_22300
Pp3c19_11000
Pp3c21_5760
Pp3c21_13209
Pp3c21_14400
Pp3c21_13210
Pp3c22_3210
Pp3c22_5700
Pp3c22_13790
Pp3c23_10390
Pp3c24_1910
Pp3c24_6790
Pp3c25_160
Pp3c25_3740
Pp3c26_470
Pp3c26_1270
Pp3c26_3130
Pp3c26_3490
Pp3c26_9030
Pp3c1_27990
Pp3c2_3180
Pp3c3_25610
Pp3c4_5690
Pp3c4_28160
Pp3c5_1370
Pp3c8_18220
Pp3c10_2870
Pp3c15_23440
Pp3c16_20280
Pp3c16_21460
Pp3c18_4570
Pp3c23_11670
Pp3c23_14900
Pp3c25_2610
Pp3c3_1230
Pp3c8_20360
Pp3c10_20710
Pp3c15_17400
Pp3c15_21980
Pp3c24_17510
Pp3c2_16180
Pp3c2_23491
Pp3c3_35760
Pp3c5_15430
Pp3c1_3310
Pp3c5_14260
Pp3c17_5920
Pp3c22_23020
Pp3c1_1160
Pp3c1_18030
Pp3c1_25290
Pp3c1_34490
Pp3c1_34500
Pp3c1_35930
Pp3c2_19940
Pp3c2_35530
Pp3c3_20370
Pp3c4_13340
Pp3c4_15070
Pp3c4_3490
Pp3c4_26980
Pp3c4_29820
Pp3c6_10040
Pp3c6_24470
Pp3c6_9600
Pp3c7_2620
Pp3c8_18990
Pp3c9_5480
Pp3c10_9503
Pp3c10_4180
Pp3c11_13930
Pp3c12_7180
Pp3c12_16410
Pp3c13_22270
Pp3c14_12470
Pp3c14_19380
Pp3c15_3790
Pp3c16_1020
Pp3c16_5240
Pp3c16_11130
Pp3c16_23780
Pp3c16_3930
Pp3c16_23530
Pp3c17_4710
Pp3c17_8360
Pp3c17_23380
Pp3c18_4320
Pp3c18_4950
Pp3c20_10110
Pp3c20_5530
Pp3c22_14530
Pp3c23_9150
Pp3c23_14790
Pp3c24_11100
Pp3c24_19140
Pp3c26_5440
Pp3c27_6280
Pp3c2_31072
Pp3c3_14110
Pp3c4_31800
Pp3c4_2260
Pp3c7_7420
Pp3c7_1030
Pp3c7_6350
Pp3c9_10340
Pp3c9_20320
Pp3c12_3820
Pp3c13_6620
Pp3c13_2500
Pp3c13_19440
Pp3c14_13240
Pp3c15_640
Pp3c15_2310
Pp3c16_21720
Pp3c17_8740
Pp3c18_4910
Pp3c18_22330
Pp3c20_12310
Pp3c21_14720
Pp3c22_4970
Pp3c23_7210
Pp3c2_7810
Pp3c3_22420
Pp3c4_11280
Pp3c5_25841
Pp3c5_7750
Pp3c5_23940
Pp3c6_6000
Pp3c7_1020
Pp3c10_22800
Pp3c10_18810
Pp3c11_2090
Pp3c11_22400
Pp3c11_12710
Pp3c14_4200
Pp3c15_890
Pp3c15_16730
Pp3c16_8400
Pp3c16_980
Pp3c16_15230
Pp3c17_230
Pp3c22_7980
Pp3c22_11680
Pp3c24_11870
Pp3c26_1820
Pp3c27_5750
Pp3c27_2690
Pp3c1_3077
Pp3c2_10270
Pp3c4_4360
Pp3c6_17910
Pp3c6_27110
Pp3c7_15550
Pp3c8_4480
Pp3c10_20770
Pp3c11_18780
Pp3c11_23790
Pp3c11_7340
Pp3c14_7230
Pp3c16_8880
Pp3c20_9790
Pp3c21_1290
Pp3c22_20150
Pp3c24_17920
Pp3c1_28370
Pp3c1_20910
Pp3c2_17920
Pp3c2_18590
Pp3c3_11840
Pp3c3_21800
Pp3c3_2470
Pp3c3_27980
Pp3c3_28570
Pp3c3_34330
Pp3c4_2590
Pp3c4_12360
Pp3c5_2300
Pp3c6_17950
Pp3c6_29290
Pp3c7_21000
Pp3c8_7000
Pp3c8_16430
Pp3c8_17870
Pp3c8_19790
Pp3c9_1500
Pp3c9_24930
Pp3c9_12970
Pp3c11_21090
Pp3c11_3290
Pp3c11_23630
Pp3c12_23940
Pp3c12_14320
Pp3c13_20340
Pp3c13_22110
Pp3c13_2510
Pp3c14_10148
Pp3c15_1610
Pp3c16_6830
Pp3c17_21563
Pp3c17_14980
Pp3c18_8180
Pp3c18_20160
Pp3c18_3160
Pp3c18_7240
Pp3c18_9140
Pp3c19_6830
Pp3c19_12760
Pp3c20_3010
Pp3c20_16270
Pp3c27_5460
Pp3s97_50
Pp3c1_22820
Pp3c3_16910
Pp3c3_1090
Pp3c5_3360
Pp3c5_18840
Pp3c6_20100
Pp3c7_3770
Pp3c7_24050
Pp3c9_10780
Pp3c10_16880
Pp3c11_16900
Pp3c11_12310
Pp3c11_15370
Pp3c12_13900
Pp3c16_17780
Pp3c18_21020
Pp3c22_4200
Pp3c5_21100
Pp3c7_3690
Pp3c9_17010
Pp3c15_2200
Pp3c21_16320
Pp3c6_13210
Pp3c8_18320
Pp3c8_3800
Pp3c9_2060
Pp3c11_10240
Pp3c15_20190
Pp3c1_21200
Pp3c6_17850
Pp3c9_13230
Pp3c15_23720
Pp3c20_4130
Pp3c21_16580
Pp3c22_3640
Pp3c25_5920
Pp3c27_2570
Pp3s93_30
Pp3c2_25890
Pp3c24_15080
Pp3c11_9630
Pp3c1_13060
Pp3c2_19710
Pp3c11_3090
Pp3c1_16170
Pp3c1_32490
Pp3c1_1800
Pp3c15_22760
Pp3c1_9830
Pp3c9_5310
Pp3c3_5380
Pp3c13_19780
Pp3c15_20620
Pp3c26_2480
Pp3c24_20890
Pp3c8_19410
Pp3c26_12651
Pp3c1_36129
Pp3c10_8500
Pp3c25_11980
Pp3c10_17050
Pp3c10_11850
Pp3c2_17110
Pp3c4_23140
Pp3c1_14540
Pp3c1_420
Pp3c4_27290
Pp3c15_23760
Pp3c8_19420
Pp3c1_34380
Pp3c26_5980
Pp3c24_13230
Pp3c1_32200
Pp3c24_11450
Pp3c12_4320
Pp3c18_14590
Pp3c20_22830
Pp3c8_14190
Pp3c7_14220
Pp3c10_3020
Pp3c17_11500
Pp3c22_7600
Pp3c4_3100
Pp3c20_9190
Pp3c11_9560
Pp3c22_9600
Pp3c1_25450
Pp3c24_89
Pp3c15_970
Pp3c19_17210
Pp3c1_24440
Pp3c11_1180
Pp3c16_1550
Pp3c19_9770
Pp3c12_6548
Pp3c13_1470
Pp3c1_25680
Pp3c6_25300
Pp3c9_17500
Pp3c18_12630
Pp3c13_120
Pp3c12_21760
Pp3c4_1790
Pp3c25_10070
Pp3c14_12150
Pp3c17_14740
Pp3c4_6640
Pp3c25_12820
Pp3c24_6770
Pp3c6_28370
Pp3c14_3130
Pp3c7_13750
Pp3c17_10780
Pp3c10_9450
Pp3c1_13170
Pp3c10_7030
Pp3c17_19260
Pp3c6_9090
Pp3c13_10540
Pp3c5_11730
Pp3c8_7200
Pp3c10_15730
Pp3c4_8159
Pp3c3_1260
Pp3c6_1720
Pp3c4_8330
Pp3c5_28660
Pp3c13_22210
Pp3c11_17860
Pp3c6_8660
Pp3c2_20180
Pp3c3_1820
Pp3c17_1370
Pp3c2_8099
Pp3c7_6450
Pp3c1_23380
Pp3c12_14300
Pp3c21_600
Pp3c3_26570
Pp3c19_17220
Pp3c3_30990
Pp3c7_371
Pp3c3_21910
Pp3c19_15200
Pp3c19_10440
Pp3c13_5310
Pp3c24_14440
Pp3c23_20750
Pp3c1_3210
Pp3c1_1240
Pp3c20_15974
Pp3c22_21990
Pp3c2_35010
Pp3c19_9410
Pp3c22_21950
Pp3c22_20760
Pp3c4_23580
Pp3c11_14870
Pp3c16_20960
Pp3c5_8230
Pp3c22_21110
Pp3c2_25930
Pp3c16_21040
Pp3c7_8920
Pp3c3_2450
Pp3c2_9460
Pp3c3_14410
Pp3c1_39700
Pp3c5_17090
Pp3c2_28090
Pp3c18_11020
Pp3c20_4170
Pp3c17_5390
Pp3c1_34560
Pp3c8_18190
Pp3c6_26390
Pp3c1_23300
Pp3c13_300
Pp3c4_2450
Pp3c25_60
Pp3c8_7810
Pp3c1_7150
Pp3c22_9930
Pp3c6_12940
Pp3c20_20860
Pp3c20_15350
Pp3c19_20580
Pp3c24_11910
Pp3c22_3160
Pp3c25_8540
Pp3c18_3230
Pp3c8_6790
Pp3c19_1730
Pp3c10_3810
Pp3c2_36220
Pp3c14_13750
Pp3c3_22990
Pp3c1_33130
Pp3c24_10770
Pp3c27_6810
Pp3c22_15660
Pp3c24_18690
Pp3c13_6220
Pp3c12_1920
Pp3c23_490
Pp3c10_15380
Pp3c2_8470
Pp3c19_8410
Pp3c26_11770
Pp3c22_16740
Pp3c4_27120
Pp3c17_22430
Pp3c24_4020
Pp3c19_5460
Pp3c1_18940
Pp3c24_10620
Pp3c16_4550
Pp3c10_13960
Pp3c12_12140
Pp3c4_11900
Pp3c21_7670
Pp3c11_7360
Pp3c20_19960
Pp3c4_1180
Pp3c8_21700
Pp3c1_8170
Pp3c11_7910
Pp3c16_17640
Pp3c2_8610
Pp3c13_6960
Pp3c11_15680
Pp3c17_4180
Pp3c21_14179
Pp3c21_5430
Pp3c27_3630
Pp3c1_15150
Pp3c4_7620
Pp3c11_11200
Pp3c21_22300
Pp3c1_29770
Pp3c1_24020
Pp3c15_12410
Pp3c10_2220
Pp3c24_6750
Pp3c27_7830
Pp3c7_2490
Pp3c27_5930
Pp3c1_21660
Pp3c23_16120
Pp3c2_29610
Pp3c12_7050
Pp3c21_15150
Pp3c15_23740
Pp3c3_12310
Pp3c4_28370
Pp3c1_1570
Pp3c5_17290
Pp3c15_12810
Pp3c13_8700
Pp3c12_25430
Pp3c8_21790
Pp3c4_20250
Pp3c1_37980
Pp3c9_14620
Pp3c14_22050
Pp3c2_13270
Pp3c1_28770
Pp3c16_21440
Pp3c23_14660
Pp3c3_37800
Pp3c25_9350
Pp3c12_6700
Pp3c20_17920
Pp3c3_22480
Pp3c3_9950
Pp3c18_3870
Pp3c3_9970
Pp3c14_19070
Pp3c10_3030
Pp3c11_21070
Pp3c7_6190
Pp3c5_4120
Pp3c24_9100
Pp3c11_21930
Pp3c27_870
Pp3c14_24740
Pp3c20_1301
Pp3c6_24130
Pp3c20_22019
Pp3c1_13780
Pp3c11_25610
Pp3c8_6570
Pp3c5_23010
Pp3c2_32500
Pp3c4_1880
Pp3c25_6300
Pp3c3_14030
Pp3c7_17790
Pp3c5_1710
Pp3c3_36440
Pp3c5_15120
Pp3c27_1720

## Sheet: genesSlOrtho
Solyc01g006940.2
Solyc01g080280.2
Solyc01g081480.2
Solyc01g087020.2
Solyc01g095490.2
Solyc01g096240.2
Solyc01g096660.2
Solyc01g098640.2
Solyc01g098990.2
Solyc01g099370.2
Solyc01g100650.2
Solyc01g102950.2
Solyc01g102960.2
Solyc01g105050.2
Solyc01g106090.2
Solyc01g109900.2
Solyc01g110360.2
Solyc01g111630.2
Solyc01g006580.2
Solyc01g008250.2
Solyc01g067890.2
Solyc01g079980.2
Solyc01g087690.1
Solyc01g095670.2
Solyc01g097860.2
Solyc01g103920.2
Solyc01g106010.2
Solyc01g107660.2
Solyc01g110160.2
Solyc01g112060.2
Solyc02g014150.2
Solyc02g020940.2
Solyc02g055440.2
Solyc02g065280.2
Solyc02g069920.2
Solyc02g070910.1
Solyc02g070940.1
Solyc02g070950.1
Solyc02g070970.1
Solyc02g070980.1
Solyc02g070990.1
Solyc02g071000.1
Solyc02g071010.1
Solyc02g071030.1
Solyc02g071620.2
Solyc02g077000.2
Solyc02g079750.2
Solyc02g080540.1
Solyc02g081330.2
Solyc02g085760.2
Solyc02g087150.2
Solyc02g091560.2
Solyc02g091880.2
Solyc02g092150.2
Solyc02g062340.2
Solyc02g062610.2
Solyc02g063360.2
Solyc02g068090.2
Solyc02g068240.2
Solyc02g068270.2
Solyc02g069620.2
Solyc02g072540.2
Solyc02g079950.2
Solyc02g080780.2
Solyc02g080810.2
Solyc02g083810.2
Solyc02g086890.2
Solyc02g086910.2
Solyc02g087330.2
Solyc02g088130.1
Solyc02g088350.2
Solyc02g090030.2
Solyc02g090360.2
Solyc02g090820.2
Solyc02g090890.2
Solyc02g090930.2
Solyc02g093170.2
Solyc02g093610.2
Solyc03g005770.1
Solyc03g005780.1
Solyc03g006220.2
Solyc03g013240.2
Solyc03g031860.2
Solyc03g034170.2
Solyc03g034190.2
Solyc03g034410.1
Solyc03g045070.1
Solyc03g078000.2
Solyc03g080180.2
Solyc03g082560.2
Solyc03g082740.2
Solyc03g082890.2
Solyc03g096850.2
Solyc03g111690.2
Solyc03g113240.2
Solyc03g113490.2
Solyc03g114250.2
Solyc03g114340.2
Solyc03g114450.2
Solyc03g114930.2
Solyc03g115900.2
Solyc03g116490.1
Solyc03g117740.2
Solyc03g119860.2
Solyc03g120640.2
Solyc03g121720.2
Solyc03g005200.2
Solyc03g006030.2
Solyc03g007030.2
Solyc03g007870.2
Solyc03g019660.2
Solyc03g025710.2
Solyc03g026330.2
Solyc03g034070.1
Solyc03g053110.2
Solyc03g062720.2
Solyc03g062790.2
Solyc03g063560.2
Solyc03g071590.2
Solyc03g083910.2
Solyc03g095990.1
Solyc03g096030.2
Solyc03g097320.2
Solyc03g097370.2
Solyc03g111610.2
Solyc03g111840.2
Solyc03g111970.2
Solyc03g114360.2
Solyc03g115820.2
Solyc03g116870.2
Solyc03g117850.2
Solyc03g117890.2
Solyc03g118130.2
Solyc03g118240.2
Solyc03g120630.2
Solyc03g123410.1
Solyc04g008570.2
Solyc04g009030.2
Solyc04g011440.2
Solyc04g014600.2
Solyc04g014770.1
Solyc04g015490.2
Solyc04g050170.2
Solyc04g054190.2
Solyc04g054740.2
Solyc04g063240.2
Solyc04g064930.2
Solyc04g071340.2
Solyc04g071700.2
Solyc04g077390.2
Solyc04g080630.2
Solyc04g081020.2
Solyc04g081910.2
Solyc04g082250.2
Solyc04g082660.2
Solyc04g005090.2
Solyc04g005230.2
Solyc04g009370.2
Solyc04g009420.2
Solyc04g011900.2
Solyc04g015040.2
Solyc04g015450.2
Solyc04g015750.2
Solyc04g040190.1
Solyc04g045430.2
Solyc04g050470.2
Solyc04g051190.2
Solyc04g051680.2
Solyc04g051800.2
Solyc04g053130.2
Solyc04g054520.2
Solyc04g064670.2
Solyc04g071930.2
Solyc04g072740.2
Solyc04g074640.2
Solyc04g074740.2
Solyc04g076870.2
Solyc04g077690.2
Solyc04g078910.2
Solyc04g081320.2
Solyc04g082010.1
Solyc04g082630.2
Solyc05g005480.2
Solyc05g005740.2
Solyc05g007180.2
Solyc05g007500.2
Solyc05g007780.2
Solyc05g012600.2
Solyc05g012620.2
Solyc05g013380.2
Solyc05g026570.2
Solyc05g046020.2
Solyc05g050110.2
Solyc05g050500.1
Solyc05g052600.2
Solyc05g052710.2
Solyc05g053060.1
Solyc05g053760.2
Solyc05g006440.2
Solyc05g007060.2
Solyc05g007090.2
Solyc05g007790.2
Solyc05g009370.2
Solyc05g009570.2
Solyc05g009790.1
Solyc05g009930.2
Solyc05g013150.2
Solyc05g013480.2
Solyc05g013510.2
Solyc05g015950.2
Solyc05g025600.1
Solyc05g026550.2
Solyc05g041200.2
Solyc05g052040.1
Solyc05g056050.2
Solyc05g056300.2
Solyc06g005710.2
Solyc06g007430.1
Solyc06g011350.2
Solyc06g051200.2
Solyc06g053140.2
Solyc06g060340.2
Solyc06g060760.2
Solyc06g064570.2
Solyc06g065380.2
Solyc06g065390.2
Solyc06g065740.2
Solyc06g066640.2
Solyc06g068220.2
Solyc06g068230.2
Solyc06g069030.2
Solyc06g069730.2
Solyc06g072220.1
Solyc06g072710.2
Solyc06g073290.1
Solyc06g074890.1
Solyc06g076560.1
Solyc06g082940.2
Solyc06g082950.2
Solyc06g083680.2
Solyc06g084050.2
Solyc06g007160.2
Solyc06g007540.2
Solyc06g007990.2
Solyc06g036260.2
Solyc06g036340.2
Solyc06g048730.2
Solyc06g050230.2
Solyc06g053600.2
Solyc06g054260.1
Solyc06g060310.2
Solyc06g061070.2
Solyc06g061090.2
Solyc06g063370.2
Solyc06g065490.2
Solyc06g065990.1
Solyc06g066000.1
Solyc06g066620.2
Solyc06g068650.2
Solyc06g068670.2
Solyc06g073260.2
Solyc06g074200.2
Solyc06g076020.2
Solyc06g076480.2
Solyc06g076520.1
Solyc06g076540.1
Solyc06g076790.1
Solyc06g082750.2
Solyc07g005510.2
Solyc07g005830.2
Solyc07g022900.2
Solyc07g043570.2
Solyc07g045310.2
Solyc07g052290.1
Solyc07g052510.2
Solyc07g052690.2
Solyc07g053350.2
Solyc07g054060.2
Solyc07g054820.2
Solyc07g056000.2
Solyc07g062870.2
Solyc07g063190.2
Solyc07g063960.2
Solyc07g064950.2
Solyc07g065900.2
Solyc07g066150.1
Solyc07g006000.2
Solyc07g006030.2
Solyc07g006520.2
Solyc07g006710.1
Solyc07g007560.2
Solyc07g008470.2
Solyc07g017800.2
Solyc07g022830.2
Solyc07g025520.2
Solyc07g040950.2
Solyc07g041750.2
Solyc07g042440.2
Solyc07g044860.2
Solyc07g047850.2
Solyc07g051820.2
Solyc07g054210.2
Solyc07g055320.2
Solyc07g056020.2
Solyc07g061790.2
Solyc07g063390.2
Solyc07g063600.2
Solyc07g064410.1
Solyc07g066610.2
Solyc08g005250.2
Solyc08g007040.2
Solyc08g007950.2
Solyc08g065220.2
Solyc08g066850.2
Solyc08g076220.2
Solyc08g076410.2
Solyc08g076470.2
Solyc08g079110.2
Solyc08g079620.2
Solyc08g079680.2
Solyc08g080680.2
Solyc08g083350.2
Solyc08g083360.2
Solyc08g083370.2
Solyc08g005630.2
Solyc08g006540.2
Solyc08g006930.2
Solyc08g008370.2
Solyc08g013670.2
Solyc08g014000.2
Solyc08g021960.2
Solyc08g062450.1
Solyc08g068230.2
Solyc08g068590.2
Solyc08g068780.1
Solyc08g075990.2
Solyc08g076290.2
Solyc08g076840.2
Solyc08g077300.2
Solyc08g077880.2
Solyc08g078010.2
Solyc08g079180.2
Solyc08g079240.2
Solyc08g081770.2
Solyc08g083320.2
Solyc09g007200.2
Solyc09g009290.2
Solyc09g011010.2
Solyc09g011810.2
Solyc09g013100.2
Solyc09g014240.2
Solyc09g015000.2
Solyc09g015040.1
Solyc09g019980.2
Solyc09g031750.2
Solyc09g047900.1
Solyc09g063130.2
Solyc09g065180.2
Solyc09g065270.2
Solyc09g074050.2
Solyc09g074610.2
Solyc09g082630.2
Solyc09g083150.2
Solyc09g083190.2
Solyc09g089670.2
Solyc09g090570.2
Solyc09g092500.1
Solyc09g097910.2
Solyc09g006000.2
Solyc09g007760.2
Solyc09g008650.2
Solyc09g009840.1
Solyc09g009940.2
Solyc09g014520.2
Solyc09g063140.2
Solyc09g064170.1
Solyc09g064500.2
Solyc09g075670.1
Solyc09g090360.2
Solyc09g090960.2
Solyc09g091970.2
Solyc10g005050.2
Solyc10g006030.2
Solyc10g006530.2
Solyc10g007670.2
Solyc10g007690.2
Solyc10g008120.2
Solyc10g008350.2
Solyc10g008740.2
Solyc10g054420.1
Solyc10g055200.1
Solyc10g077120.1
Solyc10g079700.1
Solyc10g085030.1
Solyc10g085040.1
Solyc10g006970.2
Solyc10g009570.2
Solyc10g018300.1
Solyc10g044520.1
Solyc10g050160.1
Solyc10g051020.1
Solyc10g051110.1
Solyc10g054820.1
Solyc10g054870.1
Solyc10g075020.1
Solyc10g075110.1
Solyc10g076240.1
Solyc10g077040.1
Solyc10g080080.1
Solyc10g080360.1
Solyc10g080600.1
Solyc10g082030.1
Solyc10g083300.1
Solyc10g083670.1
Solyc10g085880.1
Solyc10g086170.1
Solyc10g086580.1
Solyc11g007200.1
Solyc11g010780.1
Solyc11g018550.2
Solyc11g065240.1
Solyc11g066110.1
Solyc11g072890.1
Solyc11g006020.1
Solyc11g006910.1
Solyc11g008250.1
Solyc11g009020.1
Solyc11g010390.1
Solyc11g011170.1
Solyc11g011250.1
Solyc11g012850.1
Solyc11g017470.1
Solyc11g020670.1
Solyc11g027870.1
Solyc11g031950.1
Solyc11g044250.1
Solyc11g044360.1
Solyc11g062260.1
Solyc11g066100.1
Solyc11g066410.1
Solyc11g066510.1
Solyc11g066970.1
Solyc11g068820.1
Solyc12g005430.1
Solyc12g006050.1
Solyc12g006810.1
Solyc12g006860.1
Solyc12g007010.1
Solyc12g008980.1
Solyc12g011030.1
Solyc12g011450.1
Solyc12g013580.1
Solyc12g019110.1
Solyc12g056830.1
Solyc12g070270.1
Solyc12g094540.1
Solyc12g094640.1
Solyc12g094720.1
Solyc12g099430.1
Solyc12g099930.1
Solyc12g100160.1
Solyc12g005570.1
Solyc12g006140.1
Solyc12g008700.1
Solyc12g009200.1
Solyc12g009600.1
Solyc12g010380.1
Solyc12g011280.1
Solyc12g013710.1
Solyc12g036170.1
Solyc12g044280.1
Solyc01g065530.2
Solyc01g088400.2
Solyc01g096670.2
Solyc01g109880.2
Solyc01g074000.2
Solyc01g086820.2
Solyc01g091660.2
Solyc02g067580.2
Solyc02g091470.2
Solyc02g081830.2
Solyc03g007050.2
Solyc03g082420.2
Solyc03g115230.2
Solyc03g116060.2
Solyc04g014480.2
Solyc04g014510.2
Solyc04g049920.2
Solyc04g082970.2
Solyc04g010240.2
Solyc04g080490.2
Solyc05g053440.2
Solyc05g054810.2
Solyc05g007250.2
Solyc05g007560.2
Solyc05g052800.2
Solyc06g071530.2
Solyc06g073300.1
Solyc06g075850.1
Solyc06g076660.2
Solyc07g007550.2
Solyc07g008710.2
Solyc07g065120.2
Solyc07g063930.2
Solyc08g014550.2
Solyc08g074630.1
Solyc08g079060.2
Solyc08g067890.2
Solyc08g075210.1
Solyc08g075430.2
Solyc08g076340.2
Solyc09g009700.2
Solyc09g010060.2
Solyc09g010210.2
Solyc09g066430.2
Solyc10g054880.1
Solyc10g084440.1
Solyc10g078630.1
Solyc10g083740.1
Solyc10g085660.1
Solyc11g072860.1
Solyc11g040340.1
Solyc12g008720.1
Solyc12g044630.1
Solyc12g011010.1
Solyc12g014040.1
Solyc12g098490.1
Solyc01g006540.2
Solyc01g006930.2
Solyc01g060030.2
Solyc01g094610.2
Solyc01g065980.2
Solyc01g068530.2
Solyc01g096730.2
Solyc01g096740.2
Solyc01g097890.2
Solyc02g062460.2
Solyc02g087740.2
Solyc02g093070.2
Solyc03g112440.1
Solyc03g122340.2
Solyc03g026040.2
Solyc03g112850.2
Solyc04g071890.2
Solyc04g076140.2
Solyc04g005680.2
Solyc04g071510.2
Solyc04g081360.2
Solyc05g005690.1
Solyc05g012070.2
Solyc05g055260.2
Solyc06g007910.2
Solyc06g073750.2
Solyc06g072310.2
Solyc06g073310.2
Solyc07g042560.2
Solyc07g061750.2
Solyc07g061760.1
Solyc07g061770.2
Solyc07g041310.2
Solyc08g008050.2
Solyc08g062800.2
Solyc08g066040.1
Solyc08g074570.1
Solyc08g016610.1
Solyc08g074680.2
Solyc09g061890.2
Solyc09g075350.2
Solyc09g092250.2
Solyc10g008440.2
Solyc10g086340.1
Solyc10g006560.2
Solyc10g078770.1
Solyc10g083640.1
Solyc11g006750.1
Solyc01g105460.2
Solyc01g090740.2
Solyc01g091050.2
Solyc01g109790.2
Solyc02g072160.2
Solyc03g007330.2
Solyc03g093560.1
Solyc04g026350.2
Solyc05g013670.2
Solyc06g066330.2
Solyc06g071960.2
Solyc07g005390.2
Solyc07g052700.2
Solyc07g066430.2
Solyc07g040730.1
Solyc08g082390.2
Solyc08g075490.2
Solyc09g008040.2
Solyc10g075160.1
Solyc10g076700.1
Solyc10g018870.1
Solyc10g075100.1
Solyc12g017510.1
Solyc01g099600.2
Solyc04g081930.2
Solyc06g076570.1
Solyc06g035580.2
Solyc09g082760.2
Solyc10g006460.2
Solyc10g076840.1
Solyc11g021060.1
Solyc12g013920.1
Solyc01g081310.2
Solyc01g108560.2
Solyc01g111570.2
Solyc01g099010.2
Solyc02g087110.2
Solyc02g083750.1
Solyc02g093230.2
Solyc03g098240.2
Solyc03g031730.2
Solyc03g093540.1
Solyc03g095650.2
Solyc04g071610.2
Solyc04g071900.2
Solyc04g077330.2
Solyc04g081900.2
Solyc04g006960.2
Solyc05g026490.2
Solyc05g052820.2
Solyc06g006110.2
Solyc06g007580.1
Solyc06g084820.1
Solyc06g083890.2
Solyc07g049200.2
Solyc07g049530.2
Solyc07g055720.2
Solyc07g005870.2
Solyc07g065670.1
Solyc08g005610.2
Solyc08g079420.2
Solyc08g083050.1
Solyc09g082650.2
Solyc09g075820.2
Solyc10g080670.1
Solyc11g010410.1
Solyc11g010810.1
Solyc12g098900.1
Solyc02g063170.2
Solyc06g011400.2
Solyc08g079700.1
Solyc11g020040.1
Solyc01g109660.2
Solyc03g063750.2
Solyc04g072930.1
Solyc04g078290.2
Solyc06g036170.1
Solyc07g043500.1
Solyc07g066420.2
Solyc08g067900.2
Solyc10g085580.1
Solyc11g008290.1
Solyc00g007010.2
Solyc01g067330.2
Solyc01g067710.2
Solyc03g043860.2
Solyc03g119430.2
Solyc06g069270.1
Solyc07g053220.1
Solyc07g055280.2
Solyc07g040740.2
Solyc08g076930.1
Solyc08g068690.1
Solyc08g076490.2
Solyc10g085890.1
Solyc10g083320.1
Solyc10g086710.1
Solyc00g026160.2
Solyc00g072400.2
Solyc01g005370.2
Solyc01g005850.1
Solyc01g005880.1
Solyc01g009400.2
Solyc01g009410.2
Solyc01g010080.2
Solyc01g021600.2
Solyc01g066450.2
Solyc01g067370.2
Solyc01g067860.2
Solyc01g067870.2
Solyc01g068630.2
Solyc01g079550.2
Solyc01g080480.2
Solyc01g097680.2
Solyc01g097690.2
Solyc01g099210.2
Solyc01g102380.2
Solyc01g102680.2
Solyc01g102700.2
Solyc01g103060.2
Solyc01g107540.2
Solyc01g107710.2
Solyc01g107720.2
Solyc01g108320.2
Solyc01g108680.2
Solyc01g109140.2
Solyc01g109860.2
Solyc01g111230.2
Solyc01g005860.2
Solyc01g006620.2
Solyc01g006660.1
Solyc01g006840.2
Solyc01g006990.2
Solyc01g008650.2
Solyc01g009370.1
Solyc01g015080.2
Solyc01g073820.2
Solyc01g080960.2
Solyc01g081600.2
Solyc01g090120.2
Solyc01g095750.2
Solyc01g099620.2
Solyc01g101070.2
Solyc01g105770.2
Solyc01g107050.2
Solyc01g107080.2
Solyc01g107220.2
Solyc01g108080.2
Solyc01g108860.2
Solyc01g109320.2
Solyc01g112070.2
Solyc01g112140.2
Solyc02g014220.2
Solyc02g014300.1
Solyc02g024050.2
Solyc02g063020.1
Solyc02g068900.2
Solyc02g071070.2
Solyc02g076850.1
Solyc02g078650.2
Solyc02g081180.1
Solyc02g082870.2
Solyc02g084880.2
Solyc02g085650.2
Solyc02g085670.2
Solyc02g087090.2
Solyc02g090210.2
Solyc02g090470.2
Solyc02g091370.2
Solyc02g091540.2
Solyc02g092240.2
Solyc02g093670.2
Solyc02g014730.2
Solyc02g030220.1
Solyc02g062510.2
Solyc02g063180.2
Solyc02g065740.2
Solyc02g069690.1
Solyc02g070090.1
Solyc02g070130.1
Solyc02g072190.2
Solyc02g076880.2
Solyc02g077260.2
Solyc02g078250.2
Solyc02g078660.2
Solyc02g080200.2
Solyc02g080790.2
Solyc02g080910.2
Solyc02g082090.2
Solyc02g084780.2
Solyc02g084860.1
Solyc02g087410.2
Solyc02g090120.1
Solyc02g091050.2
Solyc02g091520.2
Solyc02g093090.1
Solyc02g093250.2
Solyc02g093480.2
Solyc03g005210.2
Solyc03g006520.2
Solyc03g006770.2
Solyc03g020010.1
Solyc03g044580.1
Solyc03g059080.1
Solyc03g070440.2
Solyc03g071850.1
Solyc03g080150.2
Solyc03g083840.2
Solyc03g083870.2
Solyc03g096460.2
Solyc03g097500.2
Solyc03g112310.1
Solyc03g113390.2
Solyc03g113690.1
Solyc03g114890.2
Solyc03g116260.2
Solyc03g122030.1
Solyc03g122330.1
Solyc03g005650.1
Solyc03g006920.2
Solyc03g007080.2
Solyc03g026120.2
Solyc03g031590.2
Solyc03g031670.2
Solyc03g082790.2
Solyc03g082920.2
Solyc03g112100.2
Solyc03g113040.2
Solyc03g113570.1
Solyc03g113580.1
Solyc03g115710.1
Solyc03g115960.2
Solyc03g116120.1
Solyc03g116370.2
Solyc03g121860.1
Solyc03g123580.2
Solyc04g007050.2
Solyc04g009590.2
Solyc04g010270.1
Solyc04g011600.2
Solyc04g051270.1
Solyc04g080540.2
Solyc04g005270.1
Solyc04g005620.2
Solyc04g007030.2
Solyc04g007450.2
Solyc04g008150.1
Solyc04g010320.1
Solyc04g014280.1
Solyc04g014290.1
Solyc04g014320.1
Solyc04g014330.1
Solyc04g015210.2
Solyc04g015220.2
Solyc04g016060.1
Solyc04g078270.2
Solyc04g078990.2
Solyc04g080760.2
Solyc04g081810.2
Solyc05g005840.2
Solyc05g006190.1
Solyc05g006430.1
Solyc05g006750.2
Solyc05g007640.2
Solyc05g009280.2
Solyc05g010330.2
Solyc05g012730.1
Solyc05g046000.2
Solyc05g050970.2
Solyc05g051360.1
Solyc05g052250.2
Solyc05g052360.1
Solyc05g052370.2
Solyc05g054790.1
Solyc05g055320.2
Solyc05g056170.2
Solyc05g007230.2
Solyc05g010470.2
Solyc05g010810.1
Solyc05g012780.2
Solyc05g018550.2
Solyc05g046010.2
Solyc05g051220.2
Solyc05g054780.1
Solyc05g056450.2
Solyc06g005470.2
Solyc06g033860.1
Solyc06g035490.2
Solyc06g035980.2
Solyc06g050790.2
Solyc06g054060.1
Solyc06g064980.2
Solyc06g068930.1
Solyc06g069400.2
Solyc06g071150.2
Solyc06g074180.1
Solyc06g074320.2
Solyc06g075650.2
Solyc06g076800.2
Solyc06g082240.2
Solyc06g082250.1
Solyc06g082260.2
Solyc06g084380.2
Solyc06g005620.2
Solyc06g009280.1
Solyc06g050530.2
Solyc06g051550.2
Solyc06g053550.2
Solyc06g054030.2
Solyc06g060070.2
Solyc06g060900.1
Solyc06g066590.2
Solyc06g066830.2
Solyc06g067860.2
Solyc06g067870.2
Solyc06g071130.2
Solyc06g074230.2
Solyc06g075500.2
Solyc06g075630.2
Solyc06g082310.2
Solyc06g082430.1
Solyc06g083120.1
Solyc07g006900.1
Solyc07g007320.1
Solyc07g008360.1
Solyc07g043640.2
Solyc07g043710.2
Solyc07g047740.2
Solyc07g049460.2
Solyc07g052530.2
Solyc07g052660.1
Solyc07g054880.2
Solyc07g055990.2
Solyc07g065470.2
Solyc07g065860.2
Solyc07g008130.2
Solyc07g009260.2
Solyc07g017880.2
Solyc07g042460.1
Solyc07g052670.2
Solyc07g054870.2
Solyc07g062170.1
Solyc08g006730.1
Solyc08g006750.2
Solyc08g007780.2
Solyc08g008330.2
Solyc08g014050.1
Solyc08g061250.2
Solyc08g066590.2
Solyc08g067620.2
Solyc08g068190.2
Solyc08g069140.2
Solyc08g075830.2
Solyc08g077010.1
Solyc08g079080.2
Solyc08g079980.1
Solyc08g080060.2
Solyc08g080130.2
Solyc08g083090.1
Solyc08g006740.2
Solyc08g007600.1
Solyc08g013930.2
Solyc08g044510.2
Solyc08g068730.1
Solyc08g074690.2
Solyc08g075420.2
Solyc08g078730.2
Solyc09g005500.2
Solyc09g007790.1
Solyc09g008770.2
Solyc09g011630.2
Solyc09g065440.2
Solyc09g074890.1
Solyc09g075410.2
Solyc09g075870.1
Solyc09g082290.2
Solyc09g082300.2
Solyc09g089790.2
Solyc09g089830.2
Solyc09g089950.1
Solyc09g091210.2
Solyc09g005420.2
Solyc09g008500.1
Solyc09g008590.2
Solyc09g010200.2
Solyc09g011510.2
Solyc09g014730.2
Solyc09g065410.2
Solyc09g065420.2
Solyc09g065430.2
Solyc09g066490.2
Solyc09g075070.2
Solyc09g075680.1
Solyc09g082270.2
Solyc09g082280.2
Solyc09g082530.1
Solyc09g090210.2
Solyc10g008900.2
Solyc10g037880.1
Solyc10g038000.1
Solyc10g044700.1
Solyc10g061960.1
Solyc10g081150.1
Solyc10g081390.1
Solyc10g005060.2
Solyc10g005500.2
Solyc10g006610.2
Solyc10g047170.1
Solyc10g049280.1
Solyc10g055230.1
Solyc10g076220.1
Solyc10g083250.1
Solyc10g083890.1
Solyc10g084120.1
Solyc10g084200.1
Solyc10g085010.1
Solyc11g010790.1
Solyc11g011330.1
Solyc11g040140.1
Solyc11g042420.1
Solyc11g067300.1
Solyc11g073150.1
Solyc11g005420.1
Solyc11g006950.1
Solyc11g007210.1
Solyc11g007220.1
Solyc11g010990.1
Solyc11g011110.1
Solyc11g012420.1
Solyc11g072570.1
Solyc12g007070.1
Solyc12g007250.1
Solyc12g007270.1
Solyc12g015920.1
Solyc12g017800.1
Solyc12g042300.1
Solyc12g049070.1
Solyc12g094410.1
Solyc12g094470.1
Solyc12g097090.1
Solyc12g098270.1
Solyc12g098290.1
Solyc12g098300.1
Solyc12g098700.1
Solyc12g099360.1
Solyc12g100080.1
Solyc12g100090.1
Solyc12g100110.1
Solyc12g005000.1
Solyc12g005710.1
Solyc12g006380.1
Solyc12g010170.1
Solyc12g017870.1
Solyc12g038710.1
Solyc12g049150.1
Solyc12g049220.1
Solyc12g055700.1
Solyc12g055830.1
Solyc12g056250.1
Solyc12g057060.1
Solyc12g094460.1
Solyc12g096400.1
Solyc12g096620.1
Solyc12g097080.1
Solyc12g098240.1
Solyc12g098260.1
Solyc05g052810.2
Solyc05g054990.2
Solyc07g063540.2
Solyc01g100060.2
Solyc11g065730.1
Solyc12g015780.1
Solyc04g080640.1
Solyc08g069060.2
Solyc01g057000.2
Solyc01g080990.2
Solyc02g084790.2
Solyc02g090940.2
Solyc03g070380.2
Solyc04g014560.2
Solyc04g081130.1
Solyc04g077820.2
Solyc05g055280.1
Solyc08g005450.1
Solyc08g007430.1
Solyc08g007460.2
Solyc08g080940.2
Solyc09g090600.2
Solyc11g006270.1
Solyc12g005940.1
Solyc12g056920.1
Solyc12g098320.1
Solyc01g067010.2
Solyc01g100370.2
Solyc01g007020.2
Solyc01g010570.2
Solyc02g070890.2
Solyc02g076630.1
Solyc02g072570.1
Solyc03g025420.2
Solyc03g025520.2
Solyc04g054150.1
Solyc04g077430.2
Solyc05g011850.1
Solyc06g068270.2
Solyc07g008120.2
Solyc08g067880.2
Solyc09g011640.2
Solyc10g006430.1
Solyc10g079810.1
Solyc10g085230.1
Solyc12g011270.1
Solyc02g065380.2
Solyc03g113030.2
Solyc04g011430.2
Solyc05g014980.2
Solyc07g041230.2
Solyc09g056340.2
Solyc10g084140.1
Solyc11g011010.1
Solyc02g031710.2
Solyc03g121700.2
Solyc09g072570.2
Solyc10g007310.1
Solyc10g007340.2
Solyc11g010840.1
Solyc12g098470.1
Solyc05g054800.1
Solyc06g073950.2
Solyc07g006600.1
Solyc08g062700.2
Solyc09g090100.2
Solyc11g007060.1
Solyc01g102660.2
Solyc01g086970.2
Solyc01g087030.2
Solyc02g080130.2
Solyc02g068740.2
Solyc02g088760.2
Solyc03g062940.2
Solyc03g111390.2
Solyc04g079410.2
Solyc04g009800.2
Solyc05g052500.2
Solyc06g007800.2
Solyc06g051350.2
Solyc08g082970.2
Solyc08g076530.2
Solyc09g007310.2
Solyc09g064520.2
Solyc09g075730.2
Solyc10g047290.1
Solyc12g007240.1
Solyc02g089600.2
Solyc02g062180.2
Solyc02g079060.2
Solyc03g044100.2
Solyc05g018810.2
Solyc06g082990.2
Solyc07g062880.2
Solyc07g007660.1
Solyc10g005800.2
Solyc11g066360.1
Solyc12g088910.1
Solyc01g006060.2
Solyc01g005320.2
Solyc01g109470.2
Solyc02g069280.2
Solyc02g076820.2
Solyc02g083480.2
Solyc02g091180.1
Solyc02g065600.2
Solyc02g069670.2
Solyc03g006000.2
Solyc03g110930.2
Solyc03g114900.2
Solyc03g083990.1
Solyc03g112390.2
Solyc03g115690.1
Solyc04g015010.2
Solyc04g074330.2
Solyc04g007940.2
Solyc04g008090.2
Solyc04g014410.2
Solyc05g052400.2
Solyc05g018490.2
Solyc05g052340.2
Solyc06g062920.2
Solyc06g082120.2
Solyc06g050860.2
Solyc06g066320.2
Solyc06g072550.2
Solyc06g076330.2
Solyc06g082860.2
Solyc07g044780.2
Solyc07g052460.2
Solyc07g053230.2
Solyc07g055490.2
Solyc07g063100.2
Solyc08g078000.2
Solyc08g081550.2
Solyc09g005630.2
Solyc09g008320.2
Solyc09g010990.2
Solyc09g011190.1
Solyc09g014620.2
Solyc09g015180.2
Solyc09g089580.2
Solyc09g014580.2
Solyc09g015350.2
Solyc09g083400.2
Solyc10g009480.2
Solyc10g085090.1
Solyc10g083410.1
Solyc10g085970.1
Solyc12g096310.1
Solyc03g083450.1
Solyc08g077460.2
Solyc01g104080.2
Solyc03g118110.2
Solyc03g114680.2
Solyc02g094130.2
Solyc04g007580.1
Solyc05g024290.2
Solyc02g069370.2
Solyc08g062810.1
Solyc12g088850.1
Solyc08g076660.2
Solyc01g100500.2
Solyc06g066300.1
Solyc08g079250.2
Solyc09g010500.2
Solyc11g066830.1
Solyc01g102490.2
Solyc02g088210.2
Solyc05g025510.2
Solyc01g111150.2
Solyc03g121310.2
Solyc05g053770.2
Solyc10g080100.1
Solyc11g013370.1
Solyc07g052740.2
Solyc12g040800.1
Solyc01g111420.2
Solyc02g067440.2
Solyc04g081520.1
Solyc08g081330.2
Solyc10g054900.1
Solyc11g042810.1
Solyc11g071930.1
Solyc12g042390.1
Solyc02g088610.2
Solyc01g111140.2
Solyc04g078400.2
Solyc02g063460.1
Solyc04g071590.1
Solyc01g106060.2
Solyc10g006310.2
Solyc01g007910.2
Solyc01g094490.2
Solyc01g106600.2
Solyc01g107060.2
Solyc01g106920.2
Solyc02g071690.1
Solyc02g076990.2
Solyc02g081990.2
Solyc02g082240.1
Solyc02g090450.2
Solyc02g037500.1
Solyc03g083320.2
Solyc03g122320.1
Solyc03g080030.2
Solyc03g083660.1
Solyc03g083710.1
Solyc03g114820.2
Solyc04g011480.2
Solyc05g011970.2
Solyc05g043360.1
Solyc05g009740.1
Solyc05g025820.2
Solyc05g050410.2
Solyc05g054050.2
Solyc06g060010.2
Solyc06g062450.2
Solyc06g034360.1
Solyc06g060600.1
Solyc06g074630.2
Solyc06g083910.2
Solyc07g006850.1
Solyc07g043700.1
Solyc07g054230.2
Solyc08g007610.1
Solyc08g079930.1
Solyc08g080430.1
Solyc08g014490.1
Solyc09g091950.1
Solyc09g010780.2
Solyc09g011500.2
Solyc09g014560.1
Solyc09g092470.2
Solyc10g005190.1
Solyc10g055190.1
Solyc10g080050.1
Solyc10g080250.1
Solyc10g008330.2
Solyc10g049640.1
Solyc11g039570.1
Solyc11g066140.1
Solyc11g069560.1
Solyc12g044710.1
Solyc12g049090.1
Solyc12g100100.1
Solyc12g005370.1
Solyc12g005810.1
Solyc12g049160.1
Solyc12g049170.1
Solyc12g089360.1
Solyc12g089370.1
Solyc12g096480.1
Solyc10g081620.1
Solyc07g006650.2
Solyc07g065800.2
Solyc01g095790.2
Solyc04g078320.2
Solyc01g090350.2
Solyc02g068310.2
Solyc03g019820.2
Solyc07g052440.2
Solyc08g074290.2
Solyc05g054500.1
Solyc04g015100.2
Solyc01g073740.2
Solyc03g033360.1
Solyc01g106870.2
Solyc04g055000.2
Solyc05g005680.2
Solyc11g072470.1
Solyc03g083430.2
Solyc08g008510.2
Solyc06g064910.2
Solyc04g072060.2
Solyc08g029190.2
Solyc01g008320.2
Solyc11g071660.1
Solyc09g075130.2
Solyc10g055640.1
Solyc00g075030.2
Solyc00g009070.1
Solyc00g131610.1
Solyc01g005230.2
Solyc01g005630.1
Solyc01g005890.1
Solyc01g007010.2
Solyc01g008640.2
Solyc01g056860.1
Solyc01g059900.2
Solyc01g068420.2
Solyc01g068550.2
Solyc01g079370.2
Solyc01g080920.2
Solyc01g095440.2
Solyc01g096120.2
Solyc01g096820.2
Solyc01g098310.1
Solyc01g098960.1
Solyc01g099510.2
Solyc01g102420.1
Solyc01g103790.2
Solyc01g105190.2
Solyc01g105550.1
Solyc01g106270.1
Solyc01g106500.2
Solyc01g109150.2
Solyc01g109480.2
Solyc01g110500.2
Solyc01g006910.2
Solyc01g008690.2
Solyc01g057470.1
Solyc01g079200.2
Solyc01g080570.2
Solyc01g090360.2
Solyc01g095080.2
Solyc01g095770.2
Solyc01g095830.2
Solyc01g099050.2
Solyc01g099060.1
Solyc01g099950.1
Solyc01g105590.2
Solyc01g107140.1
Solyc01g108740.2
Solyc01g111850.2
Solyc02g043810.2
Solyc02g066960.2
Solyc02g067190.2
Solyc02g070080.2
Solyc02g070410.1
Solyc02g072040.2
Solyc02g072050.1
Solyc02g072480.2
Solyc02g077020.2
Solyc02g079280.2
Solyc02g080290.2
Solyc02g083170.2
Solyc02g090300.2
Solyc02g090610.1
Solyc02g091810.1
Solyc02g032030.1
Solyc02g032580.1
Solyc02g071060.2
Solyc02g071490.2
Solyc02g071770.2
Solyc02g079470.1
Solyc02g081040.2
Solyc02g081050.2
Solyc02g081380.2
Solyc02g082150.1
Solyc02g084800.2
Solyc02g090600.1
Solyc02g091260.1
Solyc02g091480.1
Solyc02g092870.1
Solyc02g093660.1
Solyc02g093740.2
Solyc02g094370.1
Solyc03g005670.2
Solyc03g006010.2
Solyc03g006230.1
Solyc03g025490.2
Solyc03g026360.1
Solyc03g033350.2
Solyc03g033710.2
Solyc03g043850.2
Solyc03g043890.2
Solyc03g059050.2
Solyc03g078690.2
Solyc03g093280.1
Solyc03g093380.1
Solyc03g096470.1
Solyc03g097040.1
Solyc03g098400.1
Solyc03g111510.2
Solyc03g112680.1
Solyc03g113530.2
Solyc03g114080.1
Solyc03g114090.1
Solyc03g116290.1
Solyc03g118900.1
Solyc03g005360.1
Solyc03g005490.2
Solyc03g005630.2
Solyc03g005840.1
Solyc03g005880.2
Solyc03g006910.2
Solyc03g007340.2
Solyc03g019830.2
Solyc03g025870.2
Solyc03g031450.2
Solyc03g033730.1
Solyc03g043920.2
Solyc03g051690.1
Solyc03g082770.1
Solyc03g083370.2
Solyc03g110890.1
Solyc03g118930.2
Solyc03g120650.2
Solyc03g120830.2
Solyc04g008080.1
Solyc04g008470.2
Solyc04g009780.1
Solyc04g011490.2
Solyc04g011760.2
Solyc04g011960.1
Solyc04g072300.1
Solyc04g074540.2
Solyc04g074820.1
Solyc04g077650.2
Solyc04g077810.1
Solyc04g080330.2
Solyc04g081120.1
Solyc04g081140.1
Solyc04g082170.2
Solyc04g007090.1
Solyc04g008000.2
Solyc04g008100.1
Solyc04g011910.2
Solyc04g014230.1
Solyc04g014470.2
Solyc04g047730.1
Solyc04g055100.1
Solyc04g056550.1
Solyc04g056570.2
Solyc04g074380.2
Solyc04g074390.2
Solyc04g077960.1
Solyc04g078630.2
Solyc04g080560.2
Solyc04g081110.1
Solyc04g081630.1
Solyc04g081860.2
Solyc05g005830.2
Solyc05g007110.2
Solyc05g007610.2
Solyc05g009590.2
Solyc05g012890.1
Solyc05g024340.1
Solyc05g044490.2
Solyc05g046030.2
Solyc05g050430.1
Solyc05g050790.1
Solyc05g051450.1
Solyc05g051810.1
Solyc05g055270.1
Solyc05g005040.2
Solyc05g006310.1
Solyc05g006860.2
Solyc05g007630.2
Solyc05g010460.2
Solyc05g010690.1
Solyc05g011860.1
Solyc05g012180.2
Solyc05g012740.1
Solyc05g013020.1
Solyc05g014290.2
Solyc05g018310.1
Solyc05g018920.1
Solyc05g024310.1
Solyc05g041820.1
Solyc05g045700.1
Solyc05g047580.2
Solyc05g050880.2
Solyc05g051250.2
Solyc05g051420.1
Solyc05g051610.1
Solyc05g051650.1
Solyc05g052540.1
Solyc05g054470.2
Solyc05g054850.1
Solyc05g055220.1
Solyc05g055860.2
Solyc05g055950.1
Solyc05g055970.2
Solyc06g008560.1
Solyc06g009610.1
Solyc06g036440.1
Solyc06g043080.2
Solyc06g048780.1
Solyc06g048790.1
Solyc06g048910.1
Solyc06g053640.1
Solyc06g054280.1
Solyc06g060840.1
Solyc06g064590.1
Solyc06g064720.1
Solyc06g064750.1
Solyc06g064780.1
Solyc06g064960.2
Solyc06g064970.2
Solyc06g068940.2
Solyc06g069900.2
Solyc06g074910.2
Solyc06g082730.2
Solyc06g008240.2
Solyc06g008400.1
Solyc06g010160.1
Solyc06g054500.1
Solyc06g059880.2
Solyc06g061100.2
Solyc06g063110.1
Solyc06g065850.2
Solyc06g066650.2
Solyc06g069130.2
Solyc06g072530.2
Solyc06g075450.1
Solyc06g075570.1
Solyc06g082450.1
Solyc06g083000.1
Solyc06g083500.2
Solyc06g083930.1
Solyc07g005110.2
Solyc07g007070.1
Solyc07g007290.1
Solyc07g018430.2
Solyc07g041940.2
Solyc07g045040.2
Solyc07g049240.2
Solyc07g052380.2
Solyc07g052540.2
Solyc07g054840.2
Solyc07g006290.1
Solyc07g006750.2
Solyc07g008230.1
Solyc07g018260.1
Solyc07g018370.1
Solyc07g039410.2
Solyc07g043670.1
Solyc07g052250.2
Solyc07g054240.2
Solyc07g055350.2
Solyc07g055380.1
Solyc07g062960.1
Solyc07g063370.2
Solyc07g065420.1
Solyc08g005620.2
Solyc08g006100.2
Solyc08g069170.1
Solyc08g080390.2
Solyc08g080930.1
Solyc08g081540.2
Solyc08g082030.2
Solyc08g007200.2
Solyc08g062340.2
Solyc08g068990.1
Solyc08g081780.1
Solyc08g082460.2
Solyc09g007030.2
Solyc09g098620.1
Solyc09g009560.1
Solyc09g009580.2
Solyc09g009980.1
Solyc09g010040.1
Solyc09g010480.1
Solyc09g011090.1
Solyc09g018180.1
Solyc09g030370.2
Solyc09g074810.2
Solyc09g082900.2
Solyc09g089800.1
Solyc09g008740.1
Solyc09g008750.1
Solyc09g010720.2
Solyc09g010960.2
Solyc09g011120.1
Solyc09g014720.1
Solyc09g014900.2
Solyc09g025230.2
Solyc09g064160.2
Solyc09g064330.1
Solyc09g064910.1
Solyc09g065000.2
Solyc09g066270.2
Solyc09g074290.1
Solyc09g074820.2
Solyc09g075690.1
Solyc09g091140.2
Solyc09g092300.2
Solyc10g008030.2
Solyc10g049720.1
Solyc10g054760.1
Solyc10g074800.1
Solyc10g076280.1
Solyc10g080580.1
Solyc10g081400.1
Solyc10g081940.1
Solyc10g086430.1
Solyc10g005460.2
Solyc10g006120.1
Solyc10g007040.2
Solyc10g007960.1
Solyc10g007970.1
Solyc10g008960.1
Solyc10g009360.2
Solyc10g044880.1
Solyc10g051130.1
Solyc10g074490.1
Solyc10g074770.1
Solyc10g076400.1
Solyc10g078670.1
Solyc10g081550.1
Solyc10g081690.1
Solyc10g082040.1
Solyc10g084510.1
Solyc10g086320.1
Solyc10g086490.1
Solyc11g005610.1
Solyc11g006260.1
Solyc11g007370.1
Solyc11g007520.1
Solyc11g007790.1
Solyc11g010400.1
Solyc11g012210.1
Solyc11g017390.1
Solyc11g018610.1
Solyc11g056480.1
Solyc11g066640.1
Solyc11g067330.1
Solyc11g069030.1
Solyc11g069870.1
Solyc11g071650.1
Solyc11g006030.1
Solyc11g006450.1
Solyc11g006670.1
Solyc11g007030.1
Solyc11g008200.1
Solyc11g010360.1
Solyc11g010740.1
Solyc11g051060.1
Solyc11g065010.1
Solyc11g066800.1
Solyc11g067290.1
Solyc11g067310.1
Solyc11g072560.1
Solyc11g072650.1
Solyc11g073010.1
Solyc11g073030.1
Solyc11g073040.1
Solyc12g005360.1
Solyc12g007260.1
Solyc12g019140.1
Solyc12g019220.1
Solyc12g019620.1
Solyc12g019630.1
Solyc12g019640.1
Solyc12g038180.1
Solyc12g038250.1
Solyc12g042240.1
Solyc12g042460.1
Solyc12g049040.1
Solyc12g049080.1
Solyc12g056310.1
Solyc12g057070.1
Solyc12g062940.1
Solyc12g077370.1
Solyc12g087800.1
Solyc12g088260.1
Solyc12g088270.1
Solyc12g088330.1
Solyc12g088380.1
Solyc12g088860.1
Solyc12g096930.1
Solyc12g098100.1
Solyc12g006110.1
Solyc12g007320.1
Solyc12g008740.1
Solyc12g009510.1
Solyc12g010460.1
Solyc12g014580.1
Solyc12g049140.1
Solyc12g049180.1
Solyc12g055680.1
Solyc12g056260.1
Solyc12g077360.1
Solyc12g087850.1
Solyc12g088300.1
Solyc12g096410.1
Solyc12g098110.1
Solyc12g098210.1
Solyc00g138060.2
Solyc01g067780.1
Solyc01g079970.2
Solyc01g099330.2
Solyc01g090370.1
Solyc01g090920.2
Solyc01g111970.2
Solyc02g067650.1
Solyc02g077010.1
Solyc02g089170.2
Solyc02g092860.2
Solyc02g072330.1
Solyc03g097420.2
Solyc03g113470.1
Solyc03g026030.1
Solyc03g031880.2
Solyc03g083820.1
Solyc03g097620.1
Solyc03g117630.1
Solyc04g080840.1
Solyc04g011920.1
Solyc04g050790.2
Solyc04g078980.2
Solyc05g013470.2
Solyc05g053030.1
Solyc05g006010.2
Solyc05g013650.2
Solyc05g015850.2
Solyc05g040030.1
Solyc05g047570.2
Solyc06g054520.1
Solyc06g066350.1
Solyc06g074680.2
Solyc06g075100.2
Solyc06g076830.1
Solyc06g034130.2
Solyc07g008410.2
Solyc07g018200.1
Solyc07g008380.1
Solyc07g052560.1
Solyc08g005530.2
Solyc08g005850.1
Solyc08g042070.1
Solyc08g081820.2
Solyc09g060220.1
Solyc09g061940.1
Solyc09g091090.1
Solyc09g063060.2
Solyc09g075740.1
Solyc10g007880.2
Solyc10g079650.1
Solyc10g084070.1
Solyc10g086690.1
Solyc10g046900.1
Solyc11g065440.1
Solyc11g065470.1
Solyc11g007350.1
Solyc11g007490.1
Solyc11g022530.1
Solyc11g065480.1
Solyc11g066710.1
Solyc12g010470.1
Solyc12g011360.1
Solyc12g014570.1
Solyc12g056460.1
Solyc12g056730.1
Solyc12g096240.1
Solyc12g049670.1
Solyc12g099730.1
Solyc00g099160.1
Solyc01g007000.2
Solyc01g017540.1
Solyc01g020350.1
Solyc01g065570.2
Solyc01g079130.1
Solyc01g080970.2
Solyc01g081630.2
Solyc01g088830.2
Solyc01g089920.2
Solyc01g094990.2
Solyc01g096310.1
Solyc01g097710.1
Solyc01g099200.2
Solyc01g099660.2
Solyc01g106070.1
Solyc01g010140.1
Solyc01g014830.1
Solyc01g066630.1
Solyc01g067810.1
Solyc01g090620.1
Solyc01g095840.1
Solyc01g095860.2
Solyc01g101170.2
Solyc02g005190.1
Solyc02g031760.1
Solyc02g065260.2
Solyc02g068680.1
Solyc02g030350.1
Solyc02g064830.2
Solyc02g070190.1
Solyc02g076770.1
Solyc02g080920.1
Solyc02g087890.2
Solyc03g006730.1
Solyc03g093290.2
Solyc03g097100.1
Solyc03g112040.1
Solyc03g019870.2
Solyc03g031770.2
Solyc03g044560.1
Solyc03g059040.1
Solyc03g059430.1
Solyc03g093650.2
Solyc03g093920.1
Solyc03g111880.2
Solyc03g113810.1
Solyc03g114440.1
Solyc04g007320.1
Solyc04g024990.1
Solyc04g028460.1
Solyc04g054850.1
Solyc04g071600.2
Solyc04g074340.2
Solyc04g078660.1
Solyc04g079030.2
Solyc04g080530.2
Solyc04g082000.2
Solyc04g039920.1
Solyc04g050970.2
Solyc04g072870.1
Solyc04g078040.2
Solyc04g082190.1
Solyc05g009640.2
Solyc05g009960.2
Solyc05g024000.1
Solyc05g048740.2
Solyc05g051350.1
Solyc05g006180.2
Solyc05g008160.1
Solyc05g013520.1
Solyc05g013600.1
Solyc05g014280.2
Solyc05g021080.1
Solyc05g052830.2
Solyc06g005280.1
Solyc06g048560.1
Solyc06g060240.1
Solyc06g064990.2
Solyc06g065430.2
Solyc06g082820.2
Solyc06g008680.2
Solyc06g033840.1
Solyc06g034040.1
Solyc06g034060.1
Solyc06g043100.1
Solyc06g054300.1
Solyc06g063060.2
Solyc06g069680.1
Solyc06g083260.2
Solyc07g005150.1
Solyc07g007080.1
Solyc07g026900.1
Solyc07g044710.1
Solyc07g044720.1
Solyc07g061820.1
Solyc07g062530.2
Solyc07g065830.1
Solyc07g018420.1
Solyc07g052500.1
Solyc07g054960.1
Solyc08g014090.1
Solyc08g014110.1
Solyc08g036630.1
Solyc08g065500.1
Solyc08g066240.2
Solyc08g079920.1
Solyc08g079970.1
Solyc08g080310.1
Solyc08g005950.2
Solyc08g048190.1
Solyc08g066930.1
Solyc08g068610.2
Solyc08g068680.2
Solyc08g077870.2
Solyc09g008540.1
Solyc09g010490.1
Solyc09g011540.2
Solyc09g011550.2
Solyc09g011970.1
Solyc09g018300.1
Solyc09g018640.1
Solyc09g066260.2
Solyc09g091460.2
Solyc09g005410.1
Solyc09g008390.1
Solyc09g010730.1
Solyc09g011110.1
Solyc09g015540.1
Solyc09g092290.1
Solyc10g006710.2
Solyc10g008700.1
Solyc10g018110.1
Solyc10g045010.1
Solyc10g049500.1
Solyc10g074660.1
Solyc10g076470.1
Solyc10g079040.1
Solyc10g080270.1
Solyc10g017990.1
Solyc10g018200.1
Solyc10g045500.1
Solyc10g049700.1
Solyc10g054800.1
Solyc10g084720.1
Solyc10g084860.1
Solyc11g006100.1
Solyc11g007450.1
Solyc11g007470.1
Solyc11g020990.1
Solyc11g051150.1
Solyc11g067340.1
Solyc11g068370.1
Solyc11g071880.1
Solyc11g006280.1
Solyc11g007150.1
Solyc11g011950.1
Solyc11g017100.1
Solyc11g019940.1
Solyc11g027780.1
Solyc11g043160.1
Solyc11g069630.1
Solyc12g007150.1
Solyc12g008930.1
Solyc12g038240.1
Solyc12g038680.1
Solyc12g049050.1
Solyc12g088280.1
Solyc12g098840.1
Solyc12g005650.1
Solyc12g005790.1
Solyc12g006040.1
Solyc12g006390.1
Solyc12g098480.1
Solyc12g098870.1
Solyc00g141360.1
Solyc02g070200.1
Solyc02g082750.2
Solyc03g095700.1
Solyc03g124020.1
Solyc04g015890.1
Solyc04g072490.2
Solyc05g025840.1
Solyc05g050780.2
Solyc06g069350.1
Solyc06g070910.2
Solyc06g007390.2
Solyc06g068160.2
Solyc07g063800.1
Solyc08g014560.1
Solyc09g089760.1
Solyc09g089810.1
Solyc09g056180.2
Solyc11g010460.1
Solyc12g019180.1
Solyc00g226760.1
Solyc00g318130.1
Solyc00g007030.1
Solyc00g265510.1
Solyc01g014910.1
Solyc01g068430.1
Solyc01g104380.2
Solyc01g109920.2
Solyc01g007940.2
Solyc01g099190.2
Solyc01g099590.2
Solyc01g104730.2
Solyc01g107830.2
Solyc02g031980.2
Solyc02g032130.1
[truncated: 704 more rows]

## Sheet: genesAtOrtho
AT5G19790
AT5G67400
AT3G49960
AT4G40090
AT4G28850
AT4G26010
AT4G25790
AT3G60330
AT5G04960
AT4G34580
AT1G62980
AT1G12950
AT2G46860
AT5G13150
AT2G44110
AT1G24620
AT1G30850
AT2G38320
AT4G29180
AT1G33800
AT1G51880
AT1G64910
AT5G43230
AT2G03720
AT5G49870
AT3G07070
AT5G14340
AT4G20450
AT3G46340
AT1G77330
AT5G56540
AT2G33790
AT5G42180
AT4G13580
AT2G36100
AT5G06200
AT3G54770
AT4G31470
AT3G18200
AT3G11550
AT1G74500
AT1G53830
AT1G14220
AT2G28670
AT2G18800
AT2G18980
AT2G39430
AT1G31950
AT2G22170
AT1G56680
AT1G08590
AT1G67330
AT5G65530
AT4G28650
AT1G02360
AT1G71740
AT2G45750
AT2G47130
AT5G63660
AT3G24670
AT2G25980
AT3G29250
AT3G13790
AT2G24300
AT1G44970
AT4G02090
AT2G46740
AT5G57090
AT2G20515
AT5G14780
AT5G64040
AT5G24570
AT5G13630
AT3G21510
AT5G45070
AT5G03570
AT4G10510
AT5G43450
AT5G35580
AT3G47040
AT4G30120
AT1G16150
AT2G42750
AT5G54270
AT3G47470
AT2G36870
AT4G25100
AT1G60950
AT4G31875
AT5G27100
AT5G50200
AT3G06370
AT3G07350
AT1G08090
AT2G17060
AT2G46620
AT2G26820
AT4G36610
AT5G64940
AT5G09520
AT5G07130
AT4G10310
AT3G27150
AT3G26570
AT1G74460
AT2G05620
AT2G32990
AT5G23190
AT3G59940
AT5G49780
AT5G45090
AT1G01140
AT1G21210
AT5G04840
AT5G58690
AT2G47450
AT5G15410
AT5G14910
AT5G63310
AT5G48220
AT5G40780
AT5G17710
AT5G03940
AT3G63190
AT4G30690
AT4G25080
AT4G23820
AT4G13670
AT4G09650
AT4G00400
AT1G16720
AT1G18620
AT1G66820
AT1G56500
AT1G21060
AT1G14280
AT1G14345
AT1G71720
AT1G64720
AT1G23390
AT1G04420
AT2G21960
AT1G11860
AT1G03600
AT1G62510
AT1G51400
AT2G37220
AT2G44640
AT2G39530
AT5G25890
AT5G59540
AT5G57350
AT5G53970
AT4G27830
AT3G52340
AT3G22600
AT3G21750
AT3G14620
AT1G44760
AT1G22400
AT1G59700
AT5G44190
ATCG00170
AT3G62040
ATCG00740
ATCG00760
ATCG00360
AT5G51100
AT5G08610
AT3G54090
AT4G33760
AT1G02280
AT4G17600
AT2G35500
AT1G31820
AT3G54040
AT3G24520
AT1G06570
AT5G66190
ATCG00750
ATCG00470
AT5G54510
AT5G36160
AT5G10170
AT3G54210
AT3G49220
AT3G47050
AT3G46730
AT4G35985
AT1G25530
AT2G33450
AT3G12080
AT2G34140
AT1G31170
AT1G65260
AT1G11960
AT2G37280
AT2G38540
AT2G28960
AT3G22800
ATCG00570
ATCG00440
ATCG00550
AT3G26450
AT2G29450
AT5G65040
AT4G28750
AT4G10340
AT4G10550
AT4G08620
AT1G55670
AT1G61520
AT5G05160
AT3G11430
AT1G54540
AT3G59120
AT1G30110
AT1G44050
AT1G07550
ATCG00300
AT4G17280
AT5G65990
AT3G53510
AT1G68850
AT1G34670
AT2G40160
AT2G22510
ATCG00810
AT4G15530
AT5G16900
AT5G59680
AT5G45220
AT5G38350
AT5G01530
AT3G56140
AT4G05180
AT1G20340
AT1G30380
AT2G47400
AT1G01170
AT1G08380
AT1G31330
AT1G79040
AT2G20260
AT2G28970
AT3G61300
AT2G28990
AT3G61870
AT3G47070
AT3G28920
AT3G25920
AT5G11920
AT1G01340
AT5G42270
AT3G18490
AT4G25090
AT1G25450
AT3G46810
AT3G13760
AT2G02630
AT1G64860
AT3G07670
AT3G44940
AT1G55490
AT4G25560
AT3G47210
ATCG00800
AT1G62750
AT2G39730
AT5G52830
AT5G43520
AT4G34620
AT4G08920
AT2G28890
AT1G73270
AT1G74660
AT2G24570
AT2G27660
AT5G65230
AT2G16760
ATCG01090
ATCG01100
ATCG00710
AT5G49770
AT4G35380
AT4G34350
AT3G10230
AT1G29280
AT1G07560
AT1G64530
AT2G30570
AT5G55560
AT4G37930
AT4G34600
AT2G16595
AT3G20015
AT1G08520
AT5G45080
AT3G49470
AT5G54040
AT5G51060
AT3G62030
AT1G53670
AT4G31550
AT1G07700
AT5G44350
AT1G10960
AT5G50920
AT2G41680
AT5G57930
AT3G16520
AT3G08010
AT1G79850
AT1G12800
AT2G43030
AT4G15380
AT1G48450
AT3G45330
AT2G23300
AT1G06680
AT3G10525
AT2G24090
AT5G41040
ATCG00580
AT1G55000
AT5G46110
AT1G20650
AT5G24070
AT1G34750
AT2G38140
AT5G64330
AT4G00370
AT3G05350
AT5G67450
AT2G24820
AT4G38970
AT4G02770
AT5G01490
AT2G39420
AT5G20380
AT1G15820
AT2G06520
AT2G39000
AT2G23960
AT3G14650
AT1G06430
AT1G34210
AT1G33290
AT4G15740
AT1G07650
AT1G08320
AT4G39330
AT4G18630
AT1G66440
AT4G04640
AT3G52710
AT3G46710
AT1G05190
AT3G45440
AT1G75350
AT1G49310
AT3G56940
AT2G46580
ATCG00420
AT5G01650
AT1G72970
ATCG00560
AT4G32260
AT1G17500
AT5G44650
AT5G60530
AT4G31530
AT5G15450
AT3G23190
AT2G04800
AT2G39200
AT1G51890
AT5G53110
AT5G51160
AT3G21770
AT1G01640
AT2G42060
AT2G33180
AT1G67740
AT1G44575
AT5G20220
AT4G37200
AT5G66570
AT5G60600
AT5G58330
AT5G57040
AT5G54600
AT5G42240
AT5G23120
AT5G13770
AT5G03900
AT5G03650
AT5G02790
AT5G02710
AT5G02120
AT3G63490
AT3G59400
AT3G52150
AT3G48730
AT4G39510
AT4G39040
AT4G35250
AT4G30950
AT4G29060
AT4G23890
AT4G21280
AT4G18480
AT4G02530
AT4G01050
AT4G01310
AT1G42550
AT3G27160
AT3G21055
AT3G27925
AT3G12780
AT3G17040
AT3G26060
AT1G44000
AT1G42970
AT1G71500
AT1G48520
AT1G63610
AT1G35680
AT1G74730
AT1G68590
AT1G50250
AT1G17100
AT1G54520
AT2G36990
AT1G54780
AT2G03390
AT2G46820
AT2G37660
AT2G30950
AT2G30150
AT4G34190
AT1G74970
AT2G20890
AT2G32480
AT5G25630
AT3G08940
AT1G55290
AT1G60000
AT1G16310
AT1G79180
AT3G26650
AT2G05380
AT4G15630
AT3G19900
AT3G61150
AT2G39010
AT3G48460
AT1G70880
AT1G73680
AT5G22410
AT3G10710
AT4G00680
AT1G30870
AT5G05500
AT1G48930
AT1G01750
AT5G58010
AT3G18170
AT1G12560
AT2G41970
AT5G19340
AT4G31250
AT1G19900
AT1G09460
AT3G46280
AT1G73860
AT5G02350
AT2G17590
AT5G25840
AT5G67370
AT3G61410
AT3G53280
AT5G17170
AT3G13610
AT3G47650
AT5G51010
AT4G13250
AT4G36540
AT5G05400
AT4G26970
AT1G76080
AT1G10480
AT4G16980
AT5G19410
AT5G67030
AT5G13580
AT3G50400
AT4G33010
AT4G13510
AT3G22620
AT2G48140
AT2G48130
AT1G03700
AT5G51630
AT5G24490
AT5G24270
AT5G10580
AT3G52840
AT3G01260
AT1G43670
AT1G30840
AT5G13900
AT5G08250
AT2G45180
AT5G66690
AT5G12340
AT5G20150
AT1G18970
AT2G13360
AT2G15960
AT2G38170
AT2G26540
AT4G14870
AT4G14540
AT1G73530
AT1G45230
AT5G28500
AT4G36810
AT5G35170
AT5G59750
AT5G55740
AT5G54630
AT5G53490
AT5G52970
AT5G48790
AT5G48490
AT5G45040
AT5G44520
AT5G44680
AT5G39210
AT5G39080
AT5G37360
AT5G35790
AT5G23310
AT5G22580
AT5G17670
AT5G16400
AT5G13730
AT5G11420
AT5G11480
AT5G08650
AT5G06290
AT5G05690
AT5G04810
AT5G03910
AT5G02160
AT3G63160
AT3G63140
AT3G62910
AT3G62410
AT3G62550
AT3G61080
AT3G55630
AT3G55330
AT3G55250
AT3G53460
AT3G48720
AT3G47560
AT3G46780
AT3G46100
AT4G39970
AT4G38860
AT4G34220
AT4G34250
AT4G31850
AT4G30620
AT4G27820
AT4G27440
AT4G24750
AT4G21870
AT4G20760
AT4G20130
AT4G19100
AT4G13830
AT4G10120
AT2G40610
AT2G40490
AT1G19150
AT3G52380
AT3G20680
AT3G25690
AT3G22150
AT3G22210
AT3G23760
AT3G23700
AT1G29440
AT3G18390
AT3G23070
AT3G12930
AT3G16250
AT3G24590
AT3G18050
AT3G27690
AT3G09580
AT3G04550
AT3G08920
AT3G09210
AT3G01500
AT3G03630
AT3G01480
AT3G09050
AT1G77490
AT1G71030
AT1G29500
AT1G29510
AT1G67860
AT1G73655
AT1G52870
AT1G74670
AT1G73870
AT1G10910
AT2G41720
AT2G47240
AT2G43560
AT2G43520
AT1G21500
AT1G12250
AT1G75460
AT1G19740
AT1G20020
AT1G49750
AT1G49650
AT1G49975
AT1G76100
AT1G15980
AT1G30520
AT1G11350
AT1G22590
AT1G73110
AT1G15180
AT1G15260
AT1G14150
AT1G62780
AT1G14700
AT1G14840
AT1G75690
AT1G23360
AT1G03130
AT1G65230
AT2G21280
AT2G40400
AT2G03750
AT1G22690
AT1G10360
AT1G08980
AT1G08540
AT1G08550
AT1G27120
AT2G18300
AT2G03550
AT2G37450
AT2G29290
AT2G44920
AT2G34640
AT2G39140
AT2G37640
AT2G02500
AT2G22990
AT2G32860
ATCG00150
ATCG00050
AT5G62480
AT5G17330
AT5G12880
AT3G54420
AT4G30670
AT4G23450
AT4G10380
AT1G02400
AT1G07720
AT1G62790
AT1G64710
AT1G73470
AT3G56650
AT1G22370
AT3G26740
AT1G33811
AT2G25080
AT1G23720
AT2G01520
AT2G29670
AT2G41090
AT2G26440
AT4G15390
AT1G02205
AT3G51870
AT5G66470
AT5G64580
AT3G48500
AT3G21300
AT3G05730
AT3G07430
AT1G10522
AT2G28000
AT1G70200
AT4G38080
AT3G47450
AT4G34290
AT1G17140
AT2G22870
AT4G36990
AT4G25780
AT3G21670
AT3G23430
AT1G51100
AT5G54180
AT3G04260
AT2G31890
AT5G28750
AT5G12970
AT3G45410
AT3G44540
AT1G68830
AT1G06650
AT1G24430
AT2G18370
AT2G19060
AT5G25160
AT4G00895
AT2G40370
AT4G12800
AT5G12420
AT4G33660
AT1G56320
AT1G53270
AT1G14780
AT1G70170
AT2G37820
AT5G09530
AT5G02240
AT4G39720
AT3G06035
AT4G15400
AT5G20630
AT3G54890
AT4G11850
AT1G32200
AT3G59060
AT1G72030
AT3G19430
AT1G23740
AT2G35270
AT2G35260
AT3G18080
AT1G44446
AT4G26370
AT1G68010
AT3G44620
AT1G02560
AT1G14720
AT5G11840
AT2G37360
AT5G60950
AT1G29670
AT1G50520
AT1G04350
ATCG00220
AT5G22630
AT3G06730
AT5G54250
AT1G68450
AT4G17300
AT5G44580
AT3G19800
AT4G04040
AT4G03340
AT1G72230
AT1G53520
AT3G15360
AT3G08740
AT1G07630
AT1G02910
AT1G17220
AT2G21550
AT1G60010
AT1G79030
AT4G24930
AT5G53320
AT4G08770
AT1G05700
AT4G14465
AT3G16000
AT5G08050
AT1G49970
AT5G50250
AT4G28890
AT1G11580
AT1G23830
AT5G48300
AT3G10970
AT4G14930
AT4G16390
AT1G76450
AT1G70070
AT4G17040
AT5G43850
AT4G20110
AT1G12410
AT1G12160
AT1G45474
AT5G49970
AT2G42690
AT2G44210
ATCG00270
AT1G32060
AT4G10390
AT3G14210
AT1G31050
AT5G37600
AT3G47295
AT3G04060
AT1G48350
AT2G34860
AT1G71695
AT3G10420
AT1G64670
AT1G03475
AT5G11670
AT5G09660
AT4G13130
AT3G49140
AT3G06950
AT3G50685
AT2G24270
AT4G27700
AT3G18800
AT4G11570
AT5G45670
AT5G07020
AT3G15300
AT1G80520
AT1G16080
AT3G22120
AT2G20920
AT4G28740
AT1G32550
AT1G21410
AT1G49050
AT4G12060
AT5G42030
AT1G67280
AT1G18170
AT1G16880
AT1G12860
AT5G59940
AT3G20230
AT5G43100
AT3G09650
AT1G68530
AT5G23830
AT2G18710
AT1G79600
AT5G19540
AT3G08770
AT5G52520
AT1G76970
AT1G09310
AT5G06839
AT4G11960
AT3G63010
AT1G66130
AT4G35760
AT3G52750
AT1G30080
AT3G44630
AT4G15620
AT1G73330
AT5G42860
AT5G04530
AT3G51330
AT4G24510
AT3G05180
AT2G21045
AT2G41340
AT5G64840
AT5G19220
AT5G60280
AT1G67030
AT2G44010
AT2G26580
AT1G67700
AT4G17560
AT4G16410
AT4G15110
AT5G04140
AT5G08740
AT1G51110
AT1G26220
AT5G10690
AT5G20935
AT1G31920
AT3G44890
AT5G16710
AT5G16140
AT5G27560
AT5G62790
AT5G61410
AT5G57345
AT5G55620
AT5G55220
AT5G53580
AT5G53170
AT5G51110
AT5G48485
AT5G47840
AT5G47190
AT5G46420
AT5G45930
AT5G45170
AT5G43750
AT5G42310
AT5G40950
AT5G38980
AT5G38660
AT5G38520
AT5G35970
AT5G24160
AT5G24300
AT5G23940
AT5G23060
AT5G18660
AT5G14660
AT3G59040
AT3G56040
AT3G56010
AT3G55800
AT3G54050
AT3G53920
AT3G53560
AT3G51510
AT3G50820
AT3G49260
AT3G48200
AT3G48420
AT3G47430
AT3G46530
AT3G43540
AT4G39620
AT4G37980
AT4G34830
AT4G34240
AT4G34730
AT4G34090
AT4G33500
AT4G33470
AT4G33030
AT4G33000
AT4G30993
AT4G29590
AT4G29030
AT4G28660
AT4G28025
AT4G28080
AT4G26860
AT4G25050
AT4G22890
AT4G22490
AT4G22753
AT4G21210
AT4G19985
AT4G18370
AT4G13840
AT4G11175
AT4G11100
AT4G10060
AT4G02790
AT4G00750
AT1G32080
AT4G10300
AT1G58290
AT1G18060
AT1G51805
AT3G10940
AT3G20930
AT3G15190
AT3G24430
AT3G26280
AT3G29185
AT3G27050
AT3G26710
AT3G19810
AT3G26085
AT3G17930
AT3G15840
AT3G15850
AT3G15520
AT3G02730
AT3G01370
AT3G04790
AT3G01510
AT3G01180
AT1G35340
AT1G52400
AT1G29700
AT1G52220
AT1G52230
AT1G76730
AT1G76570
AT1G70610
AT1G63970
AT2G43530
AT1G17650
AT1G32470
AT1G07280
AT1G32990
AT1G12900
AT1G18730
AT1G01080
AT1G11410
AT1G50450
AT1G80030
AT1G74880
AT1G70760
AT1G43560
AT1G23310
AT1G54350
AT1G23400
AT1G24020
AT1G09340
AT2G21330
AT2G21385
AT1G27480
AT1G22850
AT1G03630
AT1G77090
AT1G55480
AT2G03420
AT2G24280
AT2G27680
AT2G28800
AT2G47940
AT2G24020
AT2G24060
AT2G35370
AT2G35410
AT2G29650
AT2G46910
AT2G39470
AT2G34460
AT2G31040
AT2G30170
AT2G23670
AT2G30695
AT2G42130
AT2G42220
AT5G17870
AT3G51420
AT1G32070
AT1G34000
AT1G50900
AT3G15110
AT3G04290
AT1G62960
AT1G14270
AT2G01110
AT1G50320
AT2G17972
AT3G06750
AT1G33600
AT2G29340
AT4G23180
AT5G17050
AT1G65060
AT5G61350
AT4G24400
AT3G50010
AT2G46370
AT5G17860
AT2G39410
AT1G54890
AT5G22300
AT3G19370
AT1G64500
AT5G23660
AT3G48740
AT2G45890
AT4G33790
AT5G59930
AT5G24410
AT5G06570
AT3G32040
AT3G14280
AT2G31380
AT1G64900
AT3G25290
AT5G63420
AT1G70890
AT5G16010
AT5G51310
AT5G07150
AT2G29130
AT5G59260
AT4G20210
AT3G46500
AT3G11370
AT1G51270
AT5G17230
AT3G60270
AT3G61850
AT4G20230
AT1G66020
AT1G66450
AT3G03670
AT1G50580
AT5G44920
AT4G11880
AT4G30640
AT1G79510
AT1G33590
AT1G30530
AT1G07000
AT4G14390
AT5G66920
AT4G27710
AT1G64970
AT1G17050
AT5G19850
AT1G09415
AT4G32770
AT4G27030
AT3G23400
AT5G49270
AT4G22460
AT3G12540
AT3G16770
AT2G22980
AT3G10450
AT1G22890
AT3G46270
AT2G14910
AT3G46720
AT5G65160
AT5G49360
AT1G12780
AT4G34030
AT1G72180
AT4G15290
AT3G21340
AT1G63450
AT1G64440
AT1G27140
AT3G62760
AT5G67210
AT5G24100
AT1G73780
AT4G13440
AT1G17300
AT1G70460
AT4G22110
AT3G03910
AT3G14690
AT3G29110
AT1G33900
AT3G46240
AT1G55440
AT2G37700
AT1G52050
AT3G07900
AT2G32620
AT4G30420
AT3G46400
AT3G29430
AT3G46900
AT4G33666
AT2G37810
AT2G37800
AT5G59650
AT5G52260
AT5G52350
AT5G19890
AT3G14660
AT3G13840
AT1G16500
AT5G39050
AT3G59140
AT4G38340
AT3G21250
AT2G29500
AT2G30140
AT3G28740
AT5G26130
AT5G45340
AT4G34138
AT4G23670
AT4G15360
AT3G29410
AT2G03260
AT1G33840
AT1G19390
AT2G45550
AT1G52800
AT1G68560
AT1G28040
AT4G02600
AT1G52820
AT2G42250
AT3G45420
AT3G26300
AT3G55700
AT1G61080
AT4G22950
AT4G15270
AT2G28720
AT5G57785
AT5G42280
AT1G33910
AT1G73650
AT1G64400
AT5G16570
AT3G61400
AT3G26330
AT2G05540
AT3G47800
AT3G26510
AT3G29240
AT2G46220
AT1G16460
AT2G15695
AT5G47390
AT5G51520
AT4G25250
AT2G20750
AT5G13990
AT3G59370
AT3G56230
AT4G09990
AT2G39040
AT2G25810
AT2G34910
AT5G15890
AT3G09240
AT4G22010
AT1G13420
AT5G14020
AT5G51490
AT2G47540
AT5G14750
AT2G23410
AT5G61550
AT5G60770
AT4G32950
AT1G33930
AT2G35890
AT3G02100
AT1G16490
AT4G14980
AT3G55940
AT2G41810
AT2G24400
AT1G49570
AT4G03500
AT5G28650
AT2G17050
AT1G21230
AT4G33330
AT2G14095
AT3G46800
AT2G02680
AT2G35730
AT5G46040
AT3G50280
AT1G23850
AT2G29460
AT4G37370
AT1G65510
AT1G30760
AT5G36140
AT1G12740
AT5G48010
AT5G38030
AT5G10830
AT3G46700
AT2G22540
AT5G51500
AT4G17220
AT1G52190
AT5G09480
AT5G37690
AT3G48450
AT4G24140
AT2G47200
AT1G55940
AT5G63590
AT5G58860
AT5G47635
AT3G47950
AT3G04370
AT1G49960
AT2G03200
AT2G23540
AT5G23530
AT5G16030
AT5G65730
AT5G63180
AT5G58260
AT5G56850
AT3G61210
AT4G39710
AT4G28780
AT4G23300
AT4G19830
AT4G19530
AT4G19170
AT4G09010
AT3G15570
AT3G26230
AT3G01440
AT1G68520
AT1G49380
AT1G14030
AT2G01870
AT1G54820
AT1G60600
AT2G40100
AT2G46250
AT4G23290
AT1G23130
AT1G57770
AT1G04800
AT3G04570
AT1G64770
AT2G34510
AT2G27290
AT2G45740
AT5G57030
AT2G01590
AT5G65410
AT4G38840
AT4G24700
AT5G27360
AT5G42070
AT5G18430
AT5G07240
AT4G27300
AT4G22200
AT3G19480
AT1G75100
AT1G71480
AT1G32520
AT1G21350
AT1G07440
AT1G18810
AT1G64680
AT2G04039
AT2G29360
AT2G34620
AT3G44020
AT1G73830
AT3G17170
AT5G50100
AT1G69200
AT5G43745
AT1G31800
AT1G56010
AT3G26770
AT2G19580
AT3G44450
AT4G18810
AT1G73170
AT1G73990
AT2G29320
AT2G41120
AT1G04640
AT5G62330
AT2G34830
AT1G57560
AT5G17820
AT4G31320
AT5G47950
AT1G73280
AT1G08990
AT3G49190
AT5G23840
AT3G54960
AT5G39320
AT5G46230
AT5G45210
AT1G08340
AT4G37400
AT1G11670
AT1G04220
AT1G27510
AT4G25240
AT1G78990
AT1G19230
AT2G44380
AT3G23800
AT4G17340
AT1G26770
AT5G10280
AT1G74840
AT1G15890
AT5G25770
AT4G11530
AT3G14570
AT5G10180
AT5G07010
AT2G01880
AT3G21240
AT4G37550
AT5G45680
AT5G18600
AT4G18970
AT4G01460
AT3G01190
AT1G29450
AT5G15850
AT1G09530
AT2G28630
AT5G54770
AT3G09940
AT5G39970
AT3G16370
AT3G02110
AT2G21140
AT2G45600
AT2G14880
AT1G63880
AT5G13720
AT4G38770
AT3G45710
AT2G16630
AT1G72610
AT1G13970
AT3G50750
AT5G14150
AT1G35330
AT1G09090
AT5G13400
AT1G62290
AT5G58140
AT3G05600
AT1G14440
AT2G13610
AT3G53480
AT4G05200
AT2G41660
AT4G37800
AT1G09740
AT3G01420
AT5G25930
AT3G09220
AT5G18310
AT3G10500
AT2G47000
AT4G00780
AT4G00700
AT1G68690
AT2G36380
AT5G63600
AT4G03210
AT3G47730
AT3G25610
AT3G15950
AT1G51420
AT3G15030
AT1G56145
AT3G20960
AT2G30010
AT3G16460
AT1G72700
AT2G01830
AT1G26560
AT1G29660
AT2G36890
AT5G11060
AT1G31550
AT5G42650
AT3G56060
AT5G65210
AT4G15690
AT5G52100
AT5G02830
AT3G53130
AT4G33520
AT1G19670
AT3G19850
AT3G29030
AT3G22420
AT1G29460
AT1G68780
AT2G28605
AT2G25200
AT2G21220
AT1G62500
AT5G16715
AT3G27750
AT5G01075
AT1G52060
AT5G17800
AT5G57740
AT1G14040
AT5G63560
AT3G50300
AT2G28250
AT1G05260
AT5G54370
AT1G65610
AT4G32650
AT3G09490
AT4G13220
AT3G23090
AT3G03090
AT3G62280
AT2G12400
AT5G11550
AT5G52900
AT5G47610
AT1G32220
AT1G26230
AT3G53470
AT4G24350
AT3G11090
AT1G11720
AT3G21760
AT4G20140
AT3G05690
AT5G54300
AT3G61990
AT2G44450
AT2G02850
AT2G18360
AT3G44550
AT1G78000
AT5G38340
AT5G11070
AT2G39380
AT2G16280
AT3G59100
AT1G31320
AT5G58700
AT1G60420
AT5G20280
AT3G60100
AT3G19710
AT5G61420
AT3G58990
AT4G13770
AT2G43100
AT5G62430
AT5G19700
AT5G03360
AT5G18800
AT2G43510
AT4G29690
AT4G17215
AT1G74770
AT1G29390
AT5G26280
AT1G18910
AT5G06300
AT5G14570
AT2G33380
AT2G37040
AT4G12550
AT1G29395
AT2G01530
AT5G47330
AT5G64100
AT3G51600
AT3G25930
AT1G52070
AT1G30650
AT2G42840
AT4G37160
AT3G20300
AT1G50560
AT1G79450
AT1G60870
AT3G21710
AT1G02900
AT3G45140
AT4G37000
AT1G09560
AT4G18390
AT1G64390
AT5G64905
AT1G08830
AT2G44370
AT5G64770
AT2G37970
AT2G16380
AT4G37150
AT1G14540
AT5G48110
AT1G72200
AT3G45700
ATCG00770
AT5G40590
AT5G66985
AT3G22570
AT3G13650
AT1G06460
AT5G26310
AT5G11230
AT1G17090
AT2G47140
AT1G63220
AT2G46140
AT1G19190
AT5G28080
AT1G56050
AT2G18290
AT5G47550
AT5G18270
AT1G27950
AT5G16660
AT4G00900
AT1G67800
AT5G06330
AT4G30450
AT5G44785
AT4G25700
AT2G42600
AT4G17090
AT5G27290
AT5G65890
AT5G64380
AT5G46240
AT5G45820
AT5G38510
AT5G02940
AT3G51150
AT4G38850
AT4G37560
AT4G26530
AT4G12830
AT4G04350
AT1G66980
AT1G20810
AT1G69523
AT3G28220
AT3G26310
AT3G18500
AT3G10060
AT3G01550
AT1G55370
AT1G76110
AT1G70820
AT1G59840
AT1G54040
AT1G31190
AT1G22630
AT1G11850
AT1G60590
AT2G32100
AT2G29310
AT2G32500
AT3G52720
AT3G46670
AT3G28270
AT3G02150
AT1G29330
AT1G32900
AT1G34245
AT1G65490
AT1G26150
AT1G31580
AT1G18980
AT5G18570
AT2G04530
AT5G24210
AT2G21320
AT3G63510
AT4G26520
AT5G43180
AT1G06690
AT2G30210
AT4G11290
AT5G54860
AT4G23690
AT3G53720
AT4G09900
AT1G74070
AT3G58710
AT2G02610
AT2G21850
AT5G03460
AT4G39270
AT2G40120
AT5G55170
AT2G36145
AT1G64430
AT2G42570
AT1G77690
AT3G47400
AT5G01360
AT4G14480
AT1G29310
AT1G72920
AT2G23180
AT5G24420
AT4G32980
AT1G06620
AT1G67840
AT4G15510
AT4G16860
AT4G14070
AT5G21100
AT5G20140
AT4G36530
AT5G62840
AT5G63060
AT5G62140
AT5G59250
AT5G58390
AT5G57960
AT5G46690
AT5G46450
AT5G40160
AT5G16540
AT3G55040
AT3G44970
AT4G32590
AT4G23260
AT4G18740
AT4G09350
AT4G03400
AT4G02260
AT1G66970
AT1G07010
AT1G07180
AT1G66840
AT3G14760
AT3G18890
AT3G10840
AT3G12685
AT3G01060
AT1G66330
AT1G48100
AT1G49010
AT1G52510
AT2G04790
AT2G35960
AT1G08810
AT2G43010
AT2G19650
AT2G37240
AT2G31070
AT2G23840
AT2G30390
AT2G32640
AT4G16990
AT2G26930
AT5G41050
AT5G20710
AT5G51210
AT2G46450
AT4G15490
AT5G03610
AT1G48570
AT5G38210
AT4G32860
AT3G11390
AT3G23160
AT5G59270
AT3G52400
AT2G25830
AT5G58375
AT2G35840
AT1G53910
AT2G26080
AT5G07860
AT2G43220
AT3G26470
AT5G59090
AT3G53150
AT5G47500
AT1G10640
AT1G03160
AT5G59530
AT4G23470
AT5G48470
AT3G09150
AT4G29750
AT3G16290
AT5G58540
AT1G20900
AT4G15120
AT5G44460
AT5G18780
AT2G26900
AT5G62260
AT1G72940
AT2G43610
AT2G44790
AT2G26550
AT4G37080
AT5G65840
AT2G43570
AT1G18390
AT3G02870
AT1G62850
AT1G79520
AT3G53900
AT3G16670
AT5G19210
AT5G65140
AT3G01490
AT4G32340
AT2G37980
AT4G18950
AT4G17810
AT5G07690
AT3G50270
AT1G11300
AT1G78995
AT2G26870
AT4G39030
AT2G41800
AT5G66280
AT2G24610
AT5G04970
AT2G23630
AT5G20550
AT3G05390
AT2G03450
AT5G58784
AT1G72730
AT1G64150
AT3G15240
AT4G20780
AT2G32430
AT3G51440
AT5G19520
AT5G37480
AT3G51160
AT1G03840
AT1G30370
AT1G66940
AT2G03310
AT2G37750
AT5G47450
AT1G76960
AT2G14080
AT5G55450
AT5G10380
AT3G20270
AT1G65860
AT4G30170
AT2G25510
AT1G68600
AT1G75040
AT1G32450
AT1G61370
AT5G44610
AT1G70690
AT4G17800
AT2G14100
AT4G21390
AT5G24290
AT5G66390
AT1G14210
AT3G55890
AT4G01910
AT1G03660
AT5G08240
AT5G59130
AT5G40500
AT5G24150
AT2G21340
AT1G04110
AT2G42770
AT2G15490
AT3G47780
AT1G74590
AT2G45920
AT3G04670
AT5G44790
AT2G17240
AT3G10340
AT5G17660
AT3G23410
AT1G62250
AT1G28130
AT1G19610
AT4G36790
AT3G59850
AT1G55960
AT1G78510
AT5G02420
AT2G21210
AT5G61520
AT4G37010
AT2G20030
AT5G12890
AT4G35030
AT5G57560
AT1G28600
AT1G29180
AT5G61260
AT1G15290
AT1G22770
AT1G59740
AT4G20840
AT5G23210
AT3G46030
AT5G48450
AT1G69780
AT5G39220
AT1G76060
AT1G05410
AT1G63350
AT3G49810
AT5G35735
AT5G25190
AT3G62950
AT3G03840
AT1G68190
AT1G77210
AT1G51070
AT1G74030
AT2G44350
AT4G15700
AT2G32690
AT4G15500
AT3G47500
AT3G02830
AT2G36970
AT2G46640
AT5G38020
AT3G26460
AT2G29440
AT3G28345
AT3G59340
AT2G23760
AT1G14240
AT5G26260
AT1G22440
AT1G06550
AT1G78370
AT1G05570
AT2G19110
AT4G14020
AT4G24175
AT2G35910
AT5G16880
AT2G22360
AT2G39310
AT2G29420
AT2G03090
AT2G41220
AT1G51850
AT1G02850
AT2G28270
AT5G63800
AT1G61550
AT3G56240
AT3G04910
AT4G25990
AT5G43690
AT5G10130
AT3G26580
AT1G78120
AT4G11050
AT1G20630
AT2G23420
AT1G68040
AT5G35630
AT2G17710
AT3G01290
AT5G01015
AT5G65010
AT1G02820
AT3G20250
AT4G12080
AT5G49900
AT2G20780
AT4G21980
AT4G23940
AT1G07520
AT1G68820
AT5G59450
AT4G31870
AT3G57630
AT2G04025
AT3G52970
AT4G10540
AT1G09970
AT4G29340
AT1G61560
AT5G36910
AT5G13170
AT5G51720
AT3G16440
AT4G16950
AT1G50630
AT1G69730
AT3G50210
AT5G33370
[truncated: 843 more rows]
