# Supplementary material for: Evolutionary Analysis of DELLA-Associated Transcriptional Networks
Source: Front Plant Sci. 2017 Apr 25;8:626. doi: 10.3389/fpls.2017.00626 (PMC5404181; doi:10.3389/fpls.2017.00626)
Supplement: TABLE S4 — Gene Onthology categories enriched in the ‘Neighbors’ subnetworks. [file Table_4.XLSX]

## Sheet: GO for hierarchical clustering.
GO	A. thaliana	S. lycopersicum	P. patens	C. reinhardtii		Numbers indicate the log10 of the p-value in the enrichment analysis. Zero means no enrichment
GO:0000041	-33.699	-25.2596	-7.49485	-7.92082	transition metal ion transport
GO:0010106	-22.4949	-23.4815	-7.10791	-7.56864	cellular response to iron ion starvation
GO:0010033	-12.585	-10.9208	-9.85387	-7.24413	response to organic substance
GO:0006826	-21.1612	-23.0969	-6.61979	-7.09691	iron ion transport
GO:0042221	-27.5086	-20.8239	-13.2441	-6.92082	response to chemical stimulus
GO:0010053	-7.11919	-22.8239	-6.45593	-6.14874	root epidermal cell differentiation
GO:0010054	-7.5376	-23.5229	-6.72125	-5.88606	trichoblast differentiation
GO:0010167	-31.1739	-21.9208	-5.63827	-5.74473	response to nitrate
GO:0009913	-5.76955	-19.7959	-5.61979	-5.65758	epidermal cell differentiation
GO:0008544	-6	-20.2518	-5.58503	-5.61979	epidermis development
GO:0007398	-6	-20.2518	-5.58503	-5.61979	ectoderm development
GO:0010015	-8.50864	-21.2291	-5.76955	-5.30103	root morphogenesis
GO:0006820	-34.1675	-24.0655	-5.5376	-5.19382	anion transport
GO:0050794	-6.85387	-3.79588	-7.67778	-5.12494	regulation of cellular process
GO:0015698	-29.9586	-22.7696	-5.26761	-5.0655	inorganic anion transport
GO:0015706	-30.8539	-21.2366	-4.88606	-4.95861	nitrate transport
GO:0051179	-41.7212	-16.2924	-7.79588	-4.82391	localization
GO:0023052	-9.37675	-22.2518	-10.6576	-4.79588	signaling
GO:0006810	-31.1079	-17.5086	-7.72125	-4.61979	transport
GO:0033036	-3.24413	-4.3098	-6.52288	-4.61979	macromolecule localization
GO:0051234	-44.5086	-16.6576	-7.56864	-4.60206	establishment of localization
GO:0048869	-6.88606	-9.18709	-3.65758	-4.56864	cellular developmental process
GO:0009267	-13.1549	-14.8861	-4.55284	-4.55284	cellular response to starvation
GO:0006812	-56.3098	-18.9586	-7.45593	-4.48149	cation transport
GO:0048364	-7.17393	-18.7696	-4.92082	-4.46852	root development
GO:0022622	-7.14874	-18.7212	-4.92082	-4.45593	root system development
GO:0031667	-11.5528	-13.9208	-4.35655	-4.42022	response to nutrient levels
GO:0042594	-12.7212	-14.4815	-4.39794	-4.40894	response to starvation
GO:0010310	-7.60206	-2.76955	-4.95861	-4.38722	regulation of hydrogen peroxide metabolic process
GO:0080010	-7.55284	-2.74473	-4.92082	-4.36653	regulation of oxygen and reactive oxygen species metabolic process
GO:0030001	-37.8239	-19.5229	-4.85387	-4.35655	metal ion transport
GO:0031669	-12.4089	-14.2007	-4.284	-4.30103	cellular response to nutrient levels
GO:0048765	-5.67778	-15.7696	-5.16749	-4.18709	root hair cell differentiation
GO:0048764	-5.67778	-15.7696	-5.16749	-4.18709	trichoblast maturation
GO:0009991	-14.0706	-12.7696	-4.79588	-4.18709	response to extracellular stimulus
GO:0009888	-3.95861	-13.7447	-3.36653	-4.17393	tissue development
GO:0048469	-5.63827	-15.7212	-5.14267	-4.16749	cell maturation
GO:0050789	-12.7447	-3.42022	-6.69897	-4.11919	regulation of biological process
GO:0031668	-15.0269	-13.0132	-4.74473	-4.07058	cellular response to extracellular stimulus
GO:0071496	-14.9586	-12.9586	-4.72125	-4.05552	cellular response to external stimulus
GO:0009751	-7.4318	-5.4318	-5.18046	-4	response to salicylic acid stimulus
GO:0065007	-20.4089	-6.82391	-6.82391	-3.95861	biological regulation
GO:0015674	-28.7959	-16.7696	-4.88606	-3.95861	di-, tri-valent inorganic cation transport
GO:0021700	-5.58503	-15.1367	-4.88606	-3.95861	developmental maturation
GO:0033554	-13	-12.0132	-7.60206	-3.92082	cellular response to stress
GO:0048513	-30.1739	-10.8539	-3.63827	-3.92082	organ development
GO:0048731	-30.1739	-10.8539	-3.63827	-3.92082	system development
GO:0051716	-12.5086	-10.6383	-6.61979	-3.88606	cellular response to stimulus
GO:0012501	-6.5376	-6.22915	-5.95861	-3.88606	programmed cell death
GO:0045087	-8.63827	-7.61979	-8.0655	-3.85387	innate immune response
GO:0006811	-63.1549	-22.6021	-6.38722	-3.85387	ion transport
GO:0050896	-33.6383	-23.3565	-16.2596	-3.82391	response to stimulus
GO:0030154	-9.85387	-10.4949	-3.29243	-3.69897	cell differentiation
GO:0002376	-9.0655	-6.92082	-7.56864	-3.61979	immune system process
GO:0006955	-9.0655	-6.92082	-7.56864	-3.61979	immune response
GO:0006612	-6.92082	-5.20066	-5.07572	-3.61979	protein targeting to membrane
GO:0009627	-8.61979	-5.67778	-6.92082	-3.60206	systemic acquired resistance
GO:0009719	-7.76955	-4.48149	-4.76955	-3.56864	response to endogenous stimulus
GO:0010363	-6.06048	-5.35655	-5.09151	-3.5376	regulation of plant-type hypersensitive response
GO:0043067	-5.25964	-5.08092	-4.95861	-3.5376	regulation of programmed cell death
GO:0009862	-7.24413	-3.69897	-5.17393	-3.46852	systemic acquired resistance, salicylic acid mediated signaling pathway
GO:0080135	-6.10791	-5.16115	-4.92082	-3.42022	regulation of cellular response to stress
GO:0010941	-5.03152	-4.88606	-4.82391	-3.42022	regulation of cell death
GO:0009739	-5.38722	-3.74473	-3.06048	-3.3279	response to gibberellin stimulus
GO:0009653	-18.4949	-8.01323	-2.88606	-3.31876	anatomical structure morphogenesis
GO:0045088	-5.58503	-5.00436	-5.03152	-3.284	regulation of innate immune response
GO:0008219	-6.50864	-6.4437	-5.79588	-3.23657	cell death
GO:0016265	-6.50864	-6.4437	-5.79588	-3.23657	death
GO:0007154	-8.38722	-10.0506	-3.39794	-3.23657	cell communication
GO:0050776	-5.46852	-4.92082	-4.95861	-3.22915	regulation of immune response
GO:0002682	-5.46852	-4.92082	-4.95861	-3.22915	regulation of immune system process
GO:0031347	-6.79588	-4.82391	-6.03621	-3.22185	regulation of defense response
GO:0009814	-12.3468	-6.284	-8.42022	-3.14267	defense response, incompatible interaction
GO:0009626	-7.25181	-5.67778	-4.88606	-3.11351	plant-type hypersensitive response
GO:0034050	-7.21467	-5.65758	-4.88606	-3.09691	host programmed cell death induced by symbiont
GO:0080134	-6.63827	-4.55284	-5.76955	-3.05061	regulation of response to stress
GO:0006950	-20.2518	-17.0362	-12.6576	0	response to stress
GO:0006952	-13.1675	-11.0706	-9.61979	0	defense response
GO:0007165	-3.82391	-7.67778	-7.58503	0	signal transduction
GO:0023060	-2.92082	-7.0655	-7.33724	0	signal transmission
GO:0023046	-2.92082	-7.05552	-7.3279	0	signaling process
GO:0051707	-12.2291	-6.85387	-5.65758	0	response to other organism
GO:0009607	-8.65758	-6.74473	-5.5376	0	response to biotic stimulus
GO:0009628	-15.4685	-2.72125	-5.21467	0	response to abiotic stimulus
GO:0010035	-16.041	-7.13077	-4.95861	0	response to inorganic substance
GO:0048583	-6.3098	-3.85387	-4.85387	0	regulation of response to stimulus
GO:0006869	-2.67778	-4.14874	-4.27572	0	lipid transport
GO:0043269	-34.2147	-5.35655	-4.06048	0	regulation of ion transport
GO:0009753	-5.92082	-3.58503	-4.05552	0	response to jasmonic acid stimulus
GO:0051704	-7.52288	-5.76955	-3.95861	0	multi-organism process
GO:0009605	-10.8539	-11.6778	-3.88606	0	response to external stimulus
GO:0009617	-15.0177	-5.11351	-3.85387	0	response to bacterium
GO:0009620	-4.4318	-4.82391	-3.63827	0	response to fungus
GO:0009987	-63.6021	-10.6778	-3.58503	0	cellular process
GO:0070887	-7.95861	-3.35655	-3.52288	0	cellular response to chemical stimulus
GO:0051049	-30.6198	-5.31876	-3.37675	0	regulation of transport
GO:0009725	-4.25964	-3.23657	-3.22185	0	response to hormone stimulus
GO:0009863	-6.17393	-2.92082	-3.17393	0	salicylic acid mediated signaling pathway
GO:0071446	-6.74473	-2.88606	-3.14267	0	cellular response to salicylic acid stimulus
GO:0032879	-29.5686	-4.5376	-3.03152	0	regulation of localization
GO:0050832	-4.88606	-3.04096	-2.92082	0	defense response to fungus
GO:0007242	-3.88606	-3.00436	-2.92082	0	intracellular signaling cascade
GO:0005576	-13.5528	-13.8861	0	0	extracellular region
GO:0009698	-5.03152	-12.3188	0	0	phenylpropanoid metabolic process
GO:0044036	-3.08619	-11.4685	0	0	cell wall macromolecule metabolic process
GO:0009699	-3.38722	-10.6383	0	0	phenylpropanoid biosynthetic process
GO:0019748	-74.0555	-10.585	0	0	secondary metabolic process
GO:0006725	-18.9208	-9.49485	0	0	cellular aromatic compound metabolic process
GO:0030312	-7.24413	-8.79588	0	0	external encapsulating structure
GO:0005618	-6.79588	-8.50864	0	0	cell wall
GO:0014070	-2.88606	-8	0	0	response to organic cyclic substance
GO:0010583	-2.88606	-8	0	0	response to cyclopentenone
GO:0006575	-3.21467	-7.95861	0	0	cellular amino acid derivative metabolic process
GO:0016684	-7.67778	-7.72125	0	0	oxidoreductase activity, acting on peroxide as acceptor
GO:0004601	-7.67778	-7.72125	0	0	peroxidase activity
GO:0048767	-4.79588	-7.61979	0	0	root hair elongation
GO:0019438	-15.4318	-7.39794	0	0	aromatic compound biosynthetic process
GO:0042398	-2.49485	-7.02228	0	0	cellular amino acid derivative biosynthetic process
GO:0005506	-5.95861	-6.82391	0	0	iron ion binding
GO:0016209	-11.0862	-6.61979	0	0	antioxidant activity
GO:0008152	-79.1739	-6.60206	0	0	metabolic process
GO:0032412	-9.46852	-6.60206	0	0	regulation of ion transmembrane transporter activity
GO:0022898	-9.46852	-6.60206	0	0	regulation of transmembrane transporter activity
GO:0010359	-9.46852	-6.60206	0	0	regulation of anion channel activity
GO:0032409	-9.46852	-6.60206	0	0	regulation of transporter activity
GO:0034765	-9.46852	-6.60206	0	0	regulation of ion transmembrane transport
GO:0034762	-9.46852	-6.60206	0	0	regulation of transmembrane transport
GO:0044070	-8.23657	-6.52288	0	0	regulation of anion transport
GO:0020037	-6	-6.4318	0	0	heme binding
GO:0046906	-9.04576	-6.25964	0	0	tetrapyrrole binding
GO:0006796	-8.35655	-6	0	0	phosphate metabolic process
GO:0006793	-8.33724	-6	0	0	phosphorus metabolic process
GO:0003824	-26.1612	-5.85387	0	0	catalytic activity
GO:0009505	-3.19382	-5.76955	0	0	plant-type cell wall
GO:0048046	-12.4559	-5.55284	0	0	apoplast
GO:0000166	-2.88606	-5.49485	0	0	nucleotide binding
GO:0048527	-2.74473	-5.35655	0	0	lateral root development
GO:0032501	-15.3188	-5.20066	0	0	multicellular organismal process
GO:0048856	-19.1805	-5.05552	0	0	anatomical structure development
GO:0005488	-4.1549	-4.82391	0	0	binding
GO:0005976	-34.8861	-4.69897	0	0	polysaccharide metabolic process
GO:0044421	-2.88606	-4.69897	0	0	extracellular region part
GO:0055114	-27.8239	-4.67778	0	0	oxidation reduction
GO:0007275	-16.585	-4.63827	0	0	multicellular organismal development
GO:0031012	-2.45593	-4.45593	0	0	extracellular matrix
GO:0032502	-15.0655	-4.42022	0	0	developmental process
GO:0016491	-22.9586	-4.26761	0	0	oxidoreductase activity
GO:0048196	-2.35655	-4.10791	0	0	middle lamella-containing extracellular matrix
GO:0044264	-36	-3.85387	0	0	cellular polysaccharide metabolic process
GO:0009411	-2.58503	-3.79588	0	0	response to UV
GO:0006464	-4.20761	-3.76955	0	0	protein modification process
GO:0006519	-17.0605	-3.74473	0	0	cellular amino acid and derivative metabolic process
GO:0016705	-4.33724	-3.74473	0	0	oxidoreductase activity, acting on paired donors, with incorporation or reduction of molecular oxygen
GO:0034220	-6.29243	-3.5376	0	0	ion transmembrane transport
GO:0010103	-28.9586	-3.4437	0	0	stomatal complex morphogenesis
GO:0005975	-81.1079	-3.07572	0	0	carbohydrate metabolic process
GO:0071310	-3.95861	-3	0	0	cellular response to organic substance
GO:0043687	-6.13077	-2.92082	0	0	post-translational protein modification
GO:0000271	-34.7447	-2.79588	0	0	polysaccharide biosynthetic process
GO:0044238	-44.8861	-2.76955	0	0	primary metabolic process
GO:0010374	-21.1938	-2.76955	0	0	stomatal complex development
GO:0006351	-6.4318	0	-3.3098	-5.82391	transcription, DNA-dependent
GO:0006350	-6.40894	0	-3.30103	-5.82391	transcription
GO:0032774	-6.39794	0	-3.29243	-5.79588	RNA biosynthetic process
GO:0031323	-5.61979	0	-3.34679	-5.27572	regulation of cellular metabolic process
GO:0006800	-9.37675	0	-4.74473	0	oxygen and reactive oxygen species metabolic process
GO:0042743	-9.16115	0	-4.58503	0	hydrogen peroxide metabolic process
GO:0042335	-3.72125	0	-4.42022	0	cuticle development
GO:0009744	-12.6383	0	-4.3098	0	response to sucrose stimulus
GO:0034285	-12.4437	0	-4.23657	0	response to disaccharide stimulus
GO:0009743	-8.284	0	-4.17393	0	response to carbohydrate stimulus
GO:0009409	-6.76955	0	-4.08092	0	response to cold
GO:0000165	-6.88606	0	-3.85387	0	MAPKKK cascade
GO:0031348	-6.65758	0	-3.76955	0	negative regulation of defense response
GO:0006605	-5.05061	0	-3.67778	0	protein targeting
GO:0009266	-4.82391	0	-3.61979	0	response to temperature stimulus
GO:0070727	-3.36653	0	-3.60206	0	cellular macromolecule localization
GO:0007243	-6.22915	0	-3.55284	0	protein kinase cascade
GO:0008104	-2.88606	0	-3.4318	0	protein localization
GO:0009697	-7.69897	0	-3.42022	0	salicylic acid biosynthetic process
GO:0034284	-5.58503	0	-3.42022	0	response to monosaccharide stimulus
GO:0009746	-5.58503	0	-3.42022	0	response to hexose stimulus
GO:0000038	-3.23657	0	-3.31876	0	very-long-chain fatty acid metabolic process
GO:0016138	-18	0	-3.29243	0	glycoside biosynthetic process
GO:0015979	-115.013	0	-3.23657	0	photosynthesis
GO:0045184	-2.69897	0	-3.23657	0	establishment of protein localization
GO:0015031	-2.69897	0	-3.23657	0	protein transport
GO:0048585	-5.25181	0	-3.17393	0	negative regulation of response to stimulus
GO:0046394	-24.0269	0	-3.16115	0	carboxylic acid biosynthetic process
GO:0016053	-24.0269	0	-3.16115	0	organic acid biosynthetic process
GO:0009696	-7.4437	0	-3.14267	0	salicylic acid metabolic process
GO:0006886	-3.24413	0	-3.10237	0	intracellular protein transport
GO:0016137	-22.8239	0	-3.0655	0	glycoside metabolic process
GO:0034613	-3.20066	0	-2.95861	0	cellular protein localization
GO:0006633	-15.5686	0	-2.85387	0	fatty acid biosynthetic process
GO:0019222	-6	0	0	-4.3279	regulation of metabolic process
GO:0080090	-6.00877	0	0	-4.04576	regulation of primary metabolic process
GO:0060255	-4.14267	0	0	-3.31876	regulation of macromolecule metabolic process
GO:0009657	-102.699	0	0	0	plastid organization
GO:0019684	-92.9208	0	0	0	photosynthesis, light reaction
GO:0044262	-85.1367	0	0	0	cellular carbohydrate metabolic process
GO:0051186	-80.2147	0	0	0	cofactor metabolic process
GO:0019288	-79.699	0	0	0	isopentenyl diphosphate biosynthetic process, mevalonate-independent pathway
GO:0019682	-79.1192	0	0	0	glyceraldehyde-3-phosphate metabolic process
GO:0046490	-78.9208	0	0	0	isopentenyl diphosphate metabolic process
GO:0009240	-78.9208	0	0	0	isopentenyl diphosphate biosynthetic process
GO:0008299	-74.0088	0	0	0	isoprenoid biosynthetic process
GO:0006720	-73.8861	0	0	0	isoprenoid metabolic process
GO:0005996	-73.5086	0	0	0	monosaccharide metabolic process
GO:0006081	-71.7212	0	0	0	cellular aldehyde metabolic process
GO:0006066	-71.5528	0	0	0	alcohol metabolic process
GO:0006733	-70.4437	0	0	0	oxidoreduction coenzyme metabolic process
GO:0006740	-69.1367	0	0	0	NADPH regeneration
GO:0006739	-68.5528	0	0	0	NADP metabolic process
GO:0006098	-68.5376	0	0	0	pentose-phosphate shunt
GO:0006091	-67.9208	0	0	0	generation of precursor metabolites and energy
GO:0046496	-67.8239	0	0	0	nicotinamide nucleotide metabolic process
GO:0006769	-67.8239	0	0	0	nicotinamide metabolic process
GO:0019362	-67.4559	0	0	0	pyridine nucleotide metabolic process
GO:0009820	-67.0044	0	0	0	alkaloid metabolic process
GO:0043603	-66	0	0	0	cellular amide metabolic process
GO:0010027	-64.9586	0	0	0	thylakoid membrane organization
GO:0009668	-64.9586	0	0	0	plastid membrane organization
GO:0042440	-61.585	0	0	0	pigment metabolic process
GO:0034641	-60.6778	0	0	0	cellular nitrogen compound metabolic process
GO:0006090	-59.6198	0	0	0	pyruvate metabolic process
GO:0010207	-59.4437	0	0	0	photosystem II assembly
GO:0008654	-58.1308	0	0	0	phospholipid biosynthetic process
GO:0046148	-55.6576	0	0	0	pigment biosynthetic process
GO:0044237	-54.1192	0	0	0	cellular metabolic process
GO:0006644	-53.8861	0	0	0	phospholipid metabolic process
GO:0019252	-53.0088	0	0	0	starch biosynthetic process
GO:0044281	-52.8539	0	0	0	small molecule metabolic process
GO:0019637	-52.7696	0	0	0	organophosphate metabolic process
GO:0006732	-52.0862	0	0	0	coenzyme metabolic process
GO:0008610	-51.7696	0	0	0	lipid biosynthetic process
GO:0005982	-51.1487	0	0	0	starch metabolic process
GO:0034660	-51.1367	0	0	0	ncRNA metabolic process
GO:0006364	-50.1024	0	0	0	rRNA processing
GO:0016072	-50	0	0	0	rRNA metabolic process
GO:0016051	-49.6198	0	0	0	carbohydrate biosynthetic process
GO:0042254	-48.8861	0	0	0	ribosome biogenesis
GO:0006629	-48.699	0	0	0	lipid metabolic process
GO:0034637	-48.1612	0	0	0	cellular carbohydrate biosynthetic process
GO:0033013	-48.0044	0	0	0	tetrapyrrole metabolic process
GO:0009658	-47.9586	0	0	0	chloroplast organization
GO:0022613	-47.8861	0	0	0	ribonucleoprotein complex biogenesis
GO:0006753	-47.8239	0	0	0	nucleoside phosphate metabolic process
GO:0000023	-47.6576	0	0	0	maltose metabolic process
GO:0009117	-47.4559	0	0	0	nucleotide metabolic process
GO:0006778	-47.4318	0	0	0	porphyrin metabolic process
GO:0015994	-47.3372	0	0	0	chlorophyll metabolic process
GO:0051188	-46.6198	0	0	0	cofactor biosynthetic process
GO:0055086	-46.4559	0	0	0	nucleobase, nucleoside and nucleotide metabolic process
GO:0044255	-45.7696	0	0	0	cellular lipid metabolic process
GO:0042180	-44.7959	0	0	0	cellular ketone metabolic process
GO:0043436	-44.1024	0	0	0	oxoacid metabolic process
GO:0019752	-44.1024	0	0	0	carboxylic acid metabolic process
GO:0006082	-44.0223	0	0	0	organic acid metabolic process
GO:0034470	-43.6383	0	0	0	ncRNA processing
GO:0033014	-43.1871	0	0	0	tetrapyrrole biosynthetic process
GO:0015995	-42.5686	0	0	0	chlorophyll biosynthetic process
GO:0005984	-42.5086	0	0	0	disaccharide metabolic process
GO:0006779	-42.1871	0	0	0	porphyrin biosynthetic process
GO:0046365	-41.2757	0	0	0	monosaccharide catabolic process
GO:0006007	-41.2441	0	0	0	glucose catabolic process
GO:0019320	-41.0655	0	0	0	hexose catabolic process
GO:0009311	-40.7959	0	0	0	oligosaccharide metabolic process
GO:0016109	-40.7959	0	0	0	tetraterpenoid biosynthetic process
GO:0016117	-40.7959	0	0	0	carotenoid biosynthetic process
GO:0044275	-40.7696	0	0	0	cellular carbohydrate catabolic process
GO:0032787	-40.7212	0	0	0	monocarboxylic acid metabolic process
GO:0016108	-40.5686	0	0	0	tetraterpenoid metabolic process
GO:0016116	-40.5686	0	0	0	carotenoid metabolic process
GO:0006073	-40.5376	0	0	0	cellular glucan metabolic process
GO:0009250	-40.3872	0	0	0	glucan biosynthetic process
GO:0046164	-40.3188	0	0	0	alcohol catabolic process
GO:0016052	-40.1612	0	0	0	carbohydrate catabolic process
GO:0009058	-40.0969	0	0	0	biosynthetic process
GO:0010016	-38.8239	0	0	0	shoot morphogenesis
GO:0044249	-38.6576	0	0	0	cellular biosynthetic process
GO:0044042	-38.1549	0	0	0	glucan metabolic process
GO:0051667	-37.9586	0	0	0	establishment of plastid localization
GO:0051644	-37.9586	0	0	0	plastid localization
GO:0009902	-37.9586	0	0	0	chloroplast relocation
GO:0061024	-37.699	0	0	0	membrane organization
GO:0016044	-37.699	0	0	0	cellular membrane organization
GO:0051656	-37.1871	0	0	0	establishment of organelle localization
GO:0006807	-36.3279	0	0	0	nitrogen compound metabolic process
GO:0006006	-35.8239	0	0	0	glucose metabolic process
GO:0019318	-35.3979	0	0	0	hexose metabolic process
GO:0018130	-35.1739	0	0	0	heterocycle biosynthetic process
GO:0044271	-34.8239	0	0	0	cellular nitrogen compound biosynthetic process
GO:0016556	-34.6021	0	0	0	mRNA modification
GO:0033692	-34.5086	0	0	0	cellular polysaccharide biosynthetic process
GO:0044085	-33.3665	0	0	0	cellular component biogenesis
GO:0009637	-33.1805	0	0	0	response to blue light
GO:0044272	-33.1367	0	0	0	sulfur compound biosynthetic process
GO:0043623	-32.8239	0	0	0	cellular protein complex assembly
GO:0051640	-32.4437	0	0	0	organelle localization
GO:0006461	-30.6778	0	0	0	protein complex assembly
GO:0070271	-30.6778	0	0	0	protein complex biogenesis
GO:0006790	-30.585	0	0	0	sulfur metabolic process
GO:0048367	-30.4815	0	0	0	shoot development
GO:0022621	-30.4815	0	0	0	shoot system development
GO:0034622	-30.1675	0	0	0	cellular macromolecular complex assembly
GO:0044282	-30	0	0	0	small molecule catabolic process
GO:0034621	-30	0	0	0	cellular macromolecular complex subunit organization
GO:0044283	-29.3565	0	0	0	small molecule biosynthetic process
GO:0065003	-28.4437	0	0	0	macromolecular complex assembly
GO:0009767	-28.4318	0	0	0	photosynthetic electron transport chain
GO:0043933	-28.284	0	0	0	macromolecular complex subunit organization
GO:0006139	-28.0862	0	0	0	nucleobase, nucleoside, nucleotide and nucleic acid metabolic process
GO:0046483	-27.6576	0	0	0	heterocycle metabolic process
GO:0035304	-27.4559	0	0	0	regulation of protein amino acid dephosphorylation
GO:0010155	-27.4437	0	0	0	regulation of proton transport
GO:0035303	-27.1675	0	0	0	regulation of dephosphorylation
GO:0043085	-26.9208	0	0	0	positive regulation of catalytic activity
GO:0044093	-26.7696	0	0	0	positive regulation of molecular function
GO:0032268	-26.7696	0	0	0	regulation of cellular protein metabolic process
GO:0031399	-26.0862	0	0	0	regulation of protein modification process
GO:0009069	-25.9586	0	0	0	serine family amino acid metabolic process
GO:0006721	-25.9208	0	0	0	terpenoid metabolic process
GO:0010218	-25.7696	0	0	0	response to far red light
GO:0009773	-25.699	0	0	0	photosynthetic electron transport in photosystem I
GO:0016114	-25.6383	0	0	0	terpenoid biosynthetic process
GO:0051246	-25.1079	0	0	0	regulation of protein metabolic process
GO:0010114	-24.9586	0	0	0	response to red light
GO:0016070	-24.2676	0	0	0	RNA metabolic process
GO:0042793	-23.699	0	0	0	transcription from plastid promoter
GO:0016143	-23.5528	0	0	0	S-glycoside metabolic process
GO:0019757	-23.5528	0	0	0	glycosinolate metabolic process
GO:0019760	-23.5528	0	0	0	glucosinolate metabolic process
GO:0016043	-23.2676	0	0	0	cellular component organization
GO:0015992	-23.1487	0	0	0	proton transport
GO:0006818	-23.1487	0	0	0	hydrogen transport
GO:0006996	-23.1079	0	0	0	organelle organization
GO:0022900	-22.9208	0	0	0	electron transport chain
GO:0022607	-22.7212	0	0	0	cellular component assembly
GO:0006636	-22.5229	0	0	0	unsaturated fatty acid biosynthetic process
GO:0033559	-22.3372	0	0	0	unsaturated fatty acid metabolic process
GO:0009070	-21.8861	0	0	0	serine family amino acid biosynthetic process
GO:0019344	-21.8539	0	0	0	cysteine biosynthetic process
GO:0006534	-21.5686	0	0	0	cysteine metabolic process
GO:0043170	-20.8239	0	0	0	macromolecule metabolic process
GO:0009056	-20.7212	0	0	0	catabolic process
GO:0006470	-20.3279	0	0	0	protein amino acid dephosphorylation
GO:0044248	-20.0269	0	0	0	cellular catabolic process
GO:0044260	-19.5686	0	0	0	cellular macromolecule metabolic process
GO:0015672	-19.2924	0	0	0	monovalent inorganic cation transport
GO:0008652	-18.6383	0	0	0	cellular amino acid biosynthetic process
GO:0019761	-18.5229	0	0	0	glucosinolate biosynthetic process
GO:0016144	-18.5229	0	0	0	S-glycoside biosynthetic process
GO:0019758	-18.5229	0	0	0	glycosinolate biosynthetic process
GO:0016311	-18.2218	0	0	0	dephosphorylation
GO:0065009	-17.8539	0	0	0	regulation of molecular function
GO:0009416	-17.699	0	0	0	response to light stimulus
GO:0009309	-17.3768	0	0	0	amine biosynthetic process
GO:0010628	-17.2596	0	0	0	positive regulation of gene expression
GO:0019220	-17.2218	0	0	0	regulation of phosphate metabolic process
GO:0051174	-17.2218	0	0	0	regulation of phosphorus metabolic process
GO:0045893	-17.1549	0	0	0	positive regulation of transcription, DNA-dependent
GO:0045941	-17.1549	0	0	0	positive regulation of transcription
GO:0009965	-17	0	0	0	leaf morphogenesis
GO:0045935	-16.9586	0	0	0	positive regulation of nucleobase, nucleoside, nucleotide and nucleic acid metabolic process
GO:0051254	-16.9586	0	0	0	positive regulation of RNA metabolic process
GO:0006396	-16.8861	0	0	0	RNA processing
GO:0051173	-16.8861	0	0	0	positive regulation of nitrogen compound metabolic process
GO:0010557	-16.7447	0	0	0	positive regulation of macromolecule biosynthetic process
GO:0010604	-16.2924	0	0	0	positive regulation of macromolecule metabolic process
GO:0009891	-15.5086	0	0	0	positive regulation of biosynthetic process
GO:0031328	-15.5086	0	0	0	positive regulation of cellular biosynthetic process
GO:0009314	-15.3665	0	0	0	response to radiation
GO:0009639	-15.3279	0	0	0	response to red or far red light
GO:0046471	-15.3098	0	0	0	phosphatidylglycerol metabolic process
GO:0009893	-15.2596	0	0	0	positive regulation of metabolic process
GO:0031325	-15.2366	0	0	0	positive regulation of cellular metabolic process
GO:0000096	-15.1805	0	0	0	sulfur amino acid metabolic process
GO:0006655	-14.7447	0	0	0	phosphatidylglycerol biosynthetic process
GO:0044265	-14.3872	0	0	0	cellular macromolecule catabolic process
GO:0000097	-14.2676	0	0	0	sulfur amino acid biosynthetic process
GO:0009057	-14.1739	0	0	0	macromolecule catabolic process
GO:0019725	-14.041	0	0	0	cellular homeostasis
GO:0006873	-14.0044	0	0	0	cellular ion homeostasis
GO:0055082	-13.9208	0	0	0	cellular chemical homeostasis
GO:0009451	-13.8861	0	0	0	RNA modification
GO:0006520	-13.699	0	0	0	cellular amino acid metabolic process
GO:0055080	-13.6383	0	0	0	cation homeostasis
GO:0050801	-13.5086	0	0	0	ion homeostasis
GO:0030003	-13.4559	0	0	0	cellular cation homeostasis
GO:0048878	-13.2366	0	0	0	chemical homeostasis
GO:0044106	-13.1427	0	0	0	cellular amine metabolic process
GO:0042742	-13.0362	0	0	0	defense response to bacterium
GO:0048366	-12.6778	0	0	0	leaf development
GO:0006546	-12.6778	0	0	0	glycine catabolic process
GO:0009308	-12.5686	0	0	0	amine metabolic process
GO:0009071	-12.3872	0	0	0	serine family amino acid catabolic process
GO:0016226	-12.3768	0	0	0	iron-sulfur cluster assembly
GO:0031163	-12.3768	0	0	0	metallo-sulfur cluster assembly
GO:0009072	-12.2366	0	0	0	aromatic amino acid family metabolic process
GO:0050790	-12.0969	0	0	0	regulation of catalytic activity
GO:0006544	-12.0809	0	0	0	glycine metabolic process
GO:0006766	-11.7959	0	0	0	vitamin metabolic process
GO:0009765	-11.6778	0	0	0	photosynthesis, light harvesting
GO:0009886	-11.5528	0	0	0	post-embryonic morphogenesis
GO:0006021	-11.4202	0	0	0	inositol biosynthetic process
GO:0006631	-11.3979	0	0	0	fatty acid metabolic process
GO:0042592	-11.0915	0	0	0	homeostatic process
GO:0048827	-11.0809	0	0	0	phyllome development
GO:0048522	-11.0605	0	0	0	positive regulation of cellular process
GO:0000273	-11.0362	0	0	0	lipoic acid metabolic process
GO:0009106	-11.0362	0	0	0	lipoate metabolic process
GO:0010264	-11.0177	0	0	0	myo-inositol hexakisphosphate biosynthetic process
GO:0033517	-11.0177	0	0	0	myo-inositol hexakisphosphate metabolic process
GO:0032958	-10.8861	0	0	0	inositol phosphate biosynthetic process
GO:0006354	-10.7447	0	0	0	RNA elongation
GO:0016071	-10.5086	0	0	0	mRNA metabolic process
GO:0046173	-10.4318	0	0	0	polyol biosynthetic process
GO:0048518	-10.3279	0	0	0	positive regulation of biological process
GO:0045036	-10.2924	0	0	0	protein targeting to chloroplast
GO:0070838	-10.2757	0	0	0	divalent metal ion transport
GO:0009059	-10.2518	0	0	0	macromolecule biosynthetic process
GO:0043412	-10.2441	0	0	0	macromolecule modification
GO:0034645	-9.88606	0	0	0	cellular macromolecule biosynthetic process
GO:0009073	-9.74473	0	0	0	aromatic amino acid family biosynthetic process
GO:0046417	-9.65758	0	0	0	chorismate metabolic process
GO:0043648	-8.95861	0	0	0	dicarboxylic acid metabolic process
GO:0051649	-8.88606	0	0	0	establishment of localization in cell
GO:0051641	-8.79588	0	0	0	cellular localization
GO:0043647	-8.74473	0	0	0	inositol phosphate metabolic process
GO:0010304	-8.63827	0	0	0	PSII associated light-harvesting complex II catabolic process
GO:0031407	-8.25964	0	0	0	oxylipin metabolic process
GO:0006020	-8.25181	0	0	0	inositol metabolic process
GO:0009108	-8.05061	0	0	0	coenzyme biosynthetic process
GO:0031408	-8.04576	0	0	0	oxylipin biosynthetic process
GO:0019751	-7.95861	0	0	0	polyol metabolic process
GO:0009887	-7.85387	0	0	0	organ morphogenesis
GO:0046777	-7.79588	0	0	0	protein amino acid autophosphorylation
GO:0009791	-7.65758	0	0	0	post-embryonic development
GO:0009695	-7.02228	0	0	0	jasmonic acid biosynthetic process
GO:0009694	-6.95861	0	0	0	jasmonic acid metabolic process
GO:0071482	-6.74473	0	0	0	cellular response to light stimulus
GO:0071478	-6.74473	0	0	0	cellular response to radiation
GO:0009867	-6.65758	0	0	0	jasmonic acid mediated signaling pathway
GO:0071395	-6.65758	0	0	0	cellular response to jasmonic acid stimulus
GO:0009644	-6.56864	0	0	0	response to high light intensity
GO:0006787	-6.38722	0	0	0	porphyrin catabolic process
GO:0033015	-6.38722	0	0	0	tetrapyrrole catabolic process
GO:0051606	-6.3098	0	0	0	detection of stimulus
GO:0019216	-6.30103	0	0	0	regulation of lipid metabolic process
GO:0071214	-6.25964	0	0	0	cellular response to abiotic stimulus
GO:0015996	-6.18709	0	0	0	chlorophyll catabolic process
GO:0046149	-6.18709	0	0	0	pigment catabolic process
GO:0010109	-6.17393	0	0	0	regulation of photosynthesis
GO:0010467	-6.16749	0	0	0	gene expression
GO:0071495	-6.00877	0	0	0	cellular response to endogenous stimulus
GO:0009642	-5.95861	0	0	0	response to light intensity
GO:0034614	-5.88606	0	0	0	cellular response to reactive oxygen species
GO:0032544	-5.82391	0	0	0	plastid translation
GO:0009595	-5.76955	0	0	0	detection of biotic stimulus
GO:0046474	-5.74473	0	0	0	glycerophospholipid biosynthetic process
GO:0045017	-5.74473	0	0	0	glycerolipid biosynthetic process
GO:0034599	-5.69897	0	0	0	cellular response to oxidative stress
GO:0009063	-5.60206	0	0	0	cellular amino acid catabolic process
GO:0042744	-5.55284	0	0	0	hydrogen peroxide catabolic process
GO:0009310	-5.50864	0	0	0	amine catabolic process
GO:0043900	-5.38722	0	0	0	regulation of multi-organism process
GO:0070301	-5.31876	0	0	0	cellular response to hydrogen peroxide
GO:0006650	-5.17393	0	0	0	glycerophospholipid metabolic process
GO:0042548	-5.07058	0	0	0	regulation of photosynthesis, light reaction
GO:0065008	-5.04096	0	0	0	regulation of biological quality
GO:0046486	-5.03621	0	0	0	glycerolipid metabolic process
GO:0044270	-4.92082	0	0	0	cellular nitrogen compound catabolic process
GO:0006979	-4.92082	0	0	0	response to oxidative stress
GO:0043467	-4.76955	0	0	0	regulation of generation of precursor metabolites and energy
GO:0051187	-4.67778	0	0	0	cofactor catabolic process
GO:0046165	-4.61979	0	0	0	alcohol biosynthetic process
GO:0048481	-4.55284	0	0	0	ovule development
GO:0018198	-4.33724	0	0	0	peptidyl-cysteine modification
GO:0009110	-4.20761	0	0	0	vitamin biosynthetic process
GO:0006417	-4.18046	0	0	0	regulation of translation
GO:0010206	-4.16115	0	0	0	photosystem II repair
GO:0030091	-4.16115	0	0	0	protein repair
GO:0019685	-4.16115	0	0	0	photosynthesis, dark reaction
GO:0009749	-4.11919	0	0	0	response to glucose stimulus
GO:0009414	-3.95861	0	0	0	response to water deprivation
GO:0017014	-3.92082	0	0	0	protein amino acid nitrosylation
GO:0018119	-3.92082	0	0	0	peptidyl-cysteine S-nitrosylation
GO:0009415	-3.76955	0	0	0	response to water
GO:0009750	-3.72125	0	0	0	response to fructose stimulus
GO:0019253	-3.55284	0	0	0	reductive pentose-phosphate cycle
GO:0009736	-3.42022	0	0	0	cytokinin mediated signaling pathway
GO:0055085	-3.37675	0	0	0	transmembrane transport
GO:0010345	-3.36653	0	0	0	suberin biosynthetic process
GO:0071368	-3.36653	0	0	0	cellular response to cytokinin stimulus
GO:0007568	-3.3279	0	0	0	aging
GO:0000413	-3.284	0	0	0	protein peptidyl-prolyl isomerization
GO:0006775	-3.21467	0	0	0	fat-soluble vitamin metabolic process
GO:0042362	-3.21467	0	0	0	fat-soluble vitamin biosynthetic process
GO:0010143	-3.20761	0	0	0	cutin biosynthetic process
GO:0009733	-3.16115	0	0	0	response to auxin stimulus
GO:0042549	-3.11919	0	0	0	photosystem II stabilization
GO:0016122	-3.05552	0	0	0	xanthophyll metabolic process
GO:0044267	-2.95861	0	0	0	cellular protein metabolic process
GO:0048316	-2.95861	0	0	0	seed development
GO:0019538	-2.95861	0	0	0	protein metabolic process
GO:0045962	-2.92082	0	0	0	positive regulation of development, heterochronic
GO:0010154	-2.92082	0	0	0	fruit development
GO:0043094	-2.92082	0	0	0	cellular metabolic compound salvage
GO:0048467	-2.82391	0	0	0	gynoecium development
GO:0048440	-2.82391	0	0	0	carpel development
GO:0010260	-2.79588	0	0	0	organ senescence
GO:0010149	-2.79588	0	0	0	senescence
GO:0006399	-2.79588	0	0	0	tRNA metabolic process
GO:0009735	-2.79588	0	0	0	response to cytokinin stimulus
GO:0043155	-2.76955	0	0	0	negative regulation of photosynthesis, light reaction
GO:0010205	-2.76955	0	0	0	photoinhibition
GO:0071704	-2.76955	0	0	0	organic substance metabolic process
GO:0015977	-2.76955	0	0	0	carbon fixation
GO:0000272	-2.72125	0	0	0	polysaccharide catabolic process
GO:0010038	-2.72125	0	0	0	response to metal ion
GO:0048438	-2.69897	0	0	0	floral whorl development
GO:0009817	-2.69897	0	0	0	defense response to fungus, incompatible interaction
GO:0045454	-2.65758	0	0	0	cell redox homeostasis
GO:0009740	-2.65758	0	0	0	gibberellic acid mediated signaling pathway
GO:0009772	-2.61979	0	0	0	photosynthetic electron transport in photosystem II
GO:0010476	-2.60206	0	0	0	gibberellin mediated signaling pathway
GO:0071370	-2.56864	0	0	0	cellular response to gibberellin stimulus
GO:0009624	-2.56864	0	0	0	response to nematode
GO:0042631	-2.56864	0	0	0	cellular response to water deprivation
GO:0003735	-7.88606	0	0	0	structural constituent of ribosome
GO:0009055	-7.49485	0	0	0	electron carrier activity
GO:0005198	-6.23657	0	0	0	structural molecule activity
GO:0008266	-5.65758	0	0	0	poly(U) RNA binding
GO:0008187	-5.65758	0	0	0	poly-pyrimidine tract binding
GO:0016168	-4.60206	0	0	0	chlorophyll binding
GO:0016651	-4.55284	0	0	0	oxidoreductase activity, acting on NADH or NADPH
GO:0016787	-4.50864	0	0	0	hydrolase activity
GO:0016747	-4.08619	0	0	0	transferase activity, transferring acyl groups other than amino-acyl groups
GO:0022857	-4.07572	0	0	0	transmembrane transporter activity
GO:0015075	-3.88606	0	0	0	ion transmembrane transporter activity
GO:0016859	-3.74473	0	0	0	cis-trans isomerase activity
GO:0003727	-3.74473	0	0	0	single-stranded RNA binding
GO:0022891	-3.72125	0	0	0	substrate-specific transmembrane transporter activity
GO:0030551	-3.58503	0	0	0	cyclic nucleotide binding
GO:0005242	-3.55284	0	0	0	inward rectifier potassium channel activity
GO:0004091	-3.50864	0	0	0	carboxylesterase activity
GO:0008144	-3.48149	0	0	0	drug binding
GO:0003755	-3.45593	0	0	0	peptidyl-prolyl cis-trans isomerase activity
GO:0005215	-3.42022	0	0	0	transporter activity
GO:0022892	-3.3279	0	0	0	substrate-specific transporter activity
GO:0016986	-3.3279	0	0	0	transcription initiation factor activity
GO:0016987	-3.3279	0	0	0	sigma factor activity
GO:0016746	-3.30103	0	0	0	transferase activity, transferring acyl groups
GO:0048037	-3.27572	0	0	0	cofactor binding
GO:0015035	-3.27572	0	0	0	protein disulfide oxidoreductase activity
GO:0015036	-3.29243	0	0	0	disulfide oxidoreductase activity
GO:0016667	-3.22185	0	0	0	oxidoreductase activity, acting on sulfur group of donors
GO:0015405	-3.20066	0	0	0	P-P-bond-hydrolysis-driven transmembrane transporter activity
GO:0015399	-3.16749	0	0	0	primary active transmembrane transporter activity
GO:0016614	-3.12494	0	0	0	oxidoreductase activity, acting on CH-OH group of donors
GO:0022804	-3.09691	0	0	0	active transmembrane transporter activity
GO:0005528	-3.07058	0	0	0	FK506 binding
GO:0005527	-3.07058	0	0	0	macrolide binding
GO:0050661	-3.04096	0	0	0	NADP or NADPH binding
GO:0050662	-3	0	0	0	coenzyme binding
GO:0016616	-2.88606	0	0	0	oxidoreductase activity, acting on the CH-OH group of donors, NAD or NADP as acceptor

## Sheet: Hoja1
GO	AT	SL	PP	CR
GO:0000041	-33.699	-25.2596	-7.49485	-7.92082
GO:0010106	-22.4949	-23.4815	-7.10791	-7.56864
GO:0010033	-12.585	-10.9208	-9.85387	-7.24413
GO:0006826	-21.1612	-23.0969	-6.61979	-7.09691
GO:0042221	-27.5086	-20.8239	-13.2441	-6.92082
GO:0010053	-7.11919	-22.8239	-6.45593	-6.14874
GO:0010054	-7.5376	-23.5229	-6.72125	-5.88606
GO:0010167	-31.1739	-21.9208	-5.63827	-5.74473
GO:0009913	-5.76955	-19.7959	-5.61979	-5.65758
GO:0008544	-6	-20.2518	-5.58503	-5.61979
GO:0007398	-6	-20.2518	-5.58503	-5.61979
GO:0010015	-8.50864	-21.2291	-5.76955	-5.30103
GO:0006820	-34.1675	-24.0655	-5.5376	-5.19382
GO:0050794	-6.85387	-3.79588	-7.67778	-5.12494
GO:0015698	-29.9586	-22.7696	-5.26761	-5.0655
GO:0015706	-30.8539	-21.2366	-4.88606	-4.95861
GO:0051179	-41.7212	-16.2924	-7.79588	-4.82391
GO:0023052	-9.37675	-22.2518	-10.6576	-4.79588
GO:0006810	-31.1079	-17.5086	-7.72125	-4.61979
GO:0033036	-3.24413	-4.3098	-6.52288	-4.61979
GO:0051234	-44.5086	-16.6576	-7.56864	-4.60206
GO:0048869	-6.88606	-9.18709	-3.65758	-4.56864
GO:0009267	-13.1549	-14.8861	-4.55284	-4.55284
GO:0006812	-56.3098	-18.9586	-7.45593	-4.48149
GO:0048364	-7.17393	-18.7696	-4.92082	-4.46852
GO:0022622	-7.14874	-18.7212	-4.92082	-4.45593
GO:0031667	-11.5528	-13.9208	-4.35655	-4.42022
GO:0042594	-12.7212	-14.4815	-4.39794	-4.40894
GO:0010310	-7.60206	-2.76955	-4.95861	-4.38722
GO:0080010	-7.55284	-2.74473	-4.92082	-4.36653
GO:0030001	-37.8239	-19.5229	-4.85387	-4.35655
GO:0031669	-12.4089	-14.2007	-4.284	-4.30103
GO:0048765	-5.67778	-15.7696	-5.16749	-4.18709
GO:0048764	-5.67778	-15.7696	-5.16749	-4.18709
GO:0009991	-14.0706	-12.7696	-4.79588	-4.18709
GO:0009888	-3.95861	-13.7447	-3.36653	-4.17393
GO:0048469	-5.63827	-15.7212	-5.14267	-4.16749
GO:0050789	-12.7447	-3.42022	-6.69897	-4.11919
GO:0031668	-15.0269	-13.0132	-4.74473	-4.07058
GO:0071496	-14.9586	-12.9586	-4.72125	-4.05552
GO:0009751	-7.4318	-5.4318	-5.18046	-4
GO:0065007	-20.4089	-6.82391	-6.82391	-3.95861
GO:0015674	-28.7959	-16.7696	-4.88606	-3.95861
GO:0021700	-5.58503	-15.1367	-4.88606	-3.95861
GO:0033554	-13	-12.0132	-7.60206	-3.92082
GO:0048513	-30.1739	-10.8539	-3.63827	-3.92082
GO:0048731	-30.1739	-10.8539	-3.63827	-3.92082
GO:0051716	-12.5086	-10.6383	-6.61979	-3.88606
GO:0012501	-6.5376	-6.22915	-5.95861	-3.88606
GO:0045087	-8.63827	-7.61979	-8.0655	-3.85387
GO:0006811	-63.1549	-22.6021	-6.38722	-3.85387
GO:0050896	-33.6383	-23.3565	-16.2596	-3.82391
GO:0030154	-9.85387	-10.4949	-3.29243	-3.69897
GO:0002376	-9.0655	-6.92082	-7.56864	-3.61979
GO:0006955	-9.0655	-6.92082	-7.56864	-3.61979
GO:0006612	-6.92082	-5.20066	-5.07572	-3.61979
GO:0009627	-8.61979	-5.67778	-6.92082	-3.60206
GO:0009719	-7.76955	-4.48149	-4.76955	-3.56864
GO:0010363	-6.06048	-5.35655	-5.09151	-3.5376
GO:0043067	-5.25964	-5.08092	-4.95861	-3.5376
GO:0009862	-7.24413	-3.69897	-5.17393	-3.46852
GO:0080135	-6.10791	-5.16115	-4.92082	-3.42022
GO:0010941	-5.03152	-4.88606	-4.82391	-3.42022
GO:0009739	-5.38722	-3.74473	-3.06048	-3.3279
GO:0009653	-18.4949	-8.01323	-2.88606	-3.31876
GO:0045088	-5.58503	-5.00436	-5.03152	-3.284
GO:0008219	-6.50864	-6.4437	-5.79588	-3.23657
GO:0016265	-6.50864	-6.4437	-5.79588	-3.23657
GO:0007154	-8.38722	-10.0506	-3.39794	-3.23657
GO:0050776	-5.46852	-4.92082	-4.95861	-3.22915
GO:0002682	-5.46852	-4.92082	-4.95861	-3.22915
GO:0031347	-6.79588	-4.82391	-6.03621	-3.22185
GO:0009814	-12.3468	-6.284	-8.42022	-3.14267
GO:0009626	-7.25181	-5.67778	-4.88606	-3.11351
GO:0034050	-7.21467	-5.65758	-4.88606	-3.09691
GO:0080134	-6.63827	-4.55284	-5.76955	-3.05061
GO:0006950	-20.2518	-17.0362	-12.6576	0
GO:0006952	-13.1675	-11.0706	-9.61979	0
GO:0007165	-3.82391	-7.67778	-7.58503	0
GO:0023060	-2.92082	-7.0655	-7.33724	0
GO:0023046	-2.92082	-7.05552	-7.3279	0
GO:0051707	-12.2291	-6.85387	-5.65758	0
GO:0009607	-8.65758	-6.74473	-5.5376	0
GO:0009628	-15.4685	-2.72125	-5.21467	0
GO:0010035	-16.041	-7.13077	-4.95861	0
GO:0048583	-6.3098	-3.85387	-4.85387	0
GO:0006869	-2.67778	-4.14874	-4.27572	0
GO:0043269	-34.2147	-5.35655	-4.06048	0
GO:0009753	-5.92082	-3.58503	-4.05552	0
GO:0051704	-7.52288	-5.76955	-3.95861	0
GO:0009605	-10.8539	-11.6778	-3.88606	0
GO:0009617	-15.0177	-5.11351	-3.85387	0
GO:0009620	-4.4318	-4.82391	-3.63827	0
GO:0009987	-63.6021	-10.6778	-3.58503	0
GO:0070887	-7.95861	-3.35655	-3.52288	0
GO:0051049	-30.6198	-5.31876	-3.37675	0
GO:0009725	-4.25964	-3.23657	-3.22185	0
GO:0009863	-6.17393	-2.92082	-3.17393	0
GO:0071446	-6.74473	-2.88606	-3.14267	0
GO:0032879	-29.5686	-4.5376	-3.03152	0
GO:0050832	-4.88606	-3.04096	-2.92082	0
GO:0007242	-3.88606	-3.00436	-2.92082	0
GO:0005576	-13.5528	-13.8861	0	0
GO:0009698	-5.03152	-12.3188	0	0
GO:0044036	-3.08619	-11.4685	0	0
GO:0009699	-3.38722	-10.6383	0	0
GO:0019748	-74.0555	-10.585	0	0
GO:0006725	-18.9208	-9.49485	0	0
GO:0030312	-7.24413	-8.79588	0	0
GO:0005618	-6.79588	-8.50864	0	0
GO:0014070	-2.88606	-8	0	0
GO:0010583	-2.88606	-8	0	0
GO:0006575	-3.21467	-7.95861	0	0
GO:0016684	-7.67778	-7.72125	0	0
GO:0004601	-7.67778	-7.72125	0	0
GO:0048767	-4.79588	-7.61979	0	0
GO:0019438	-15.4318	-7.39794	0	0
GO:0042398	-2.49485	-7.02228	0	0
GO:0005506	-5.95861	-6.82391	0	0
GO:0016209	-11.0862	-6.61979	0	0
GO:0008152	-79.1739	-6.60206	0	0
GO:0032412	-9.46852	-6.60206	0	0
GO:0022898	-9.46852	-6.60206	0	0
GO:0010359	-9.46852	-6.60206	0	0
GO:0032409	-9.46852	-6.60206	0	0
GO:0034765	-9.46852	-6.60206	0	0
GO:0034762	-9.46852	-6.60206	0	0
GO:0044070	-8.23657	-6.52288	0	0
GO:0020037	-6	-6.4318	0	0
GO:0046906	-9.04576	-6.25964	0	0
GO:0006796	-8.35655	-6	0	0
GO:0006793	-8.33724	-6	0	0
GO:0003824	-26.1612	-5.85387	0	0
GO:0009505	-3.19382	-5.76955	0	0
GO:0048046	-12.4559	-5.55284	0	0
GO:0000166	-2.88606	-5.49485	0	0
GO:0048527	-2.74473	-5.35655	0	0
GO:0032501	-15.3188	-5.20066	0	0
GO:0048856	-19.1805	-5.05552	0	0
GO:0005488	-4.1549	-4.82391	0	0
GO:0005976	-34.8861	-4.69897	0	0
GO:0044421	-2.88606	-4.69897	0	0
GO:0055114	-27.8239	-4.67778	0	0
GO:0007275	-16.585	-4.63827	0	0
GO:0031012	-2.45593	-4.45593	0	0
GO:0032502	-15.0655	-4.42022	0	0
GO:0016491	-22.9586	-4.26761	0	0
GO:0048196	-2.35655	-4.10791	0	0
GO:0044264	-36	-3.85387	0	0
GO:0009411	-2.58503	-3.79588	0	0
GO:0006464	-4.20761	-3.76955	0	0
GO:0006519	-17.0605	-3.74473	0	0
GO:0016705	-4.33724	-3.74473	0	0
GO:0034220	-6.29243	-3.5376	0	0
GO:0010103	-28.9586	-3.4437	0	0
GO:0005975	-81.1079	-3.07572	0	0
GO:0071310	-3.95861	-3	0	0
GO:0043687	-6.13077	-2.92082	0	0
GO:0000271	-34.7447	-2.79588	0	0
GO:0044238	-44.8861	-2.76955	0	0
GO:0010374	-21.1938	-2.76955	0	0
GO:0006351	-6.4318	0	-3.3098	-5.82391
GO:0006350	-6.40894	0	-3.30103	-5.82391
GO:0032774	-6.39794	0	-3.29243	-5.79588
GO:0031323	-5.61979	0	-3.34679	-5.27572
GO:0006800	-9.37675	0	-4.74473	0
GO:0042743	-9.16115	0	-4.58503	0
GO:0042335	-3.72125	0	-4.42022	0
GO:0009744	-12.6383	0	-4.3098	0
GO:0034285	-12.4437	0	-4.23657	0
GO:0009743	-8.284	0	-4.17393	0
GO:0009409	-6.76955	0	-4.08092	0
GO:0000165	-6.88606	0	-3.85387	0
GO:0031348	-6.65758	0	-3.76955	0
GO:0006605	-5.05061	0	-3.67778	0
GO:0009266	-4.82391	0	-3.61979	0
GO:0070727	-3.36653	0	-3.60206	0
GO:0007243	-6.22915	0	-3.55284	0
GO:0008104	-2.88606	0	-3.4318	0
GO:0009697	-7.69897	0	-3.42022	0
GO:0034284	-5.58503	0	-3.42022	0
GO:0009746	-5.58503	0	-3.42022	0
GO:0000038	-3.23657	0	-3.31876	0
GO:0016138	-18	0	-3.29243	0
GO:0015979	-115.013	0	-3.23657	0
GO:0045184	-2.69897	0	-3.23657	0
GO:0015031	-2.69897	0	-3.23657	0
GO:0048585	-5.25181	0	-3.17393	0
GO:0046394	-24.0269	0	-3.16115	0
GO:0016053	-24.0269	0	-3.16115	0
GO:0009696	-7.4437	0	-3.14267	0
GO:0006886	-3.24413	0	-3.10237	0
GO:0016137	-22.8239	0	-3.0655	0
GO:0034613	-3.20066	0	-2.95861	0
GO:0006633	-15.5686	0	-2.85387	0
GO:0019222	-6	0	0	-4.3279
GO:0080090	-6.00877	0	0	-4.04576
GO:0060255	-4.14267	0	0	-3.31876
